# Supplementary material for: High proportion of PD-1 and CD39 positive CD8+ tissue resident T lymphocytes correlates with better clinical outcome in resected human oesophageal adenocarcinoma
Source: Cancer Immunol Immunother. 2024 Sep 5;73(11):213. doi: 10.1007/s00262-024-03799-y (PMC11377377; doi:10.1007/s00262-024-03799-y)
Supplement: Supplementary file 1 — Supplementary file1 (XLSX 121 kb) [file 262_2024_3799_MOESM1_ESM.xlsx]

## Sheet: Flow Cytometry Antibodies
Antibodies used in flow cytometry experiments
Antibody target	Fluorophore	Clone	Isotype	Supplier	Volume added (µL) per 100µL
Anti-human CD103 (Integrin αE)	PE	Ber-ACT8	Mouse IgG1, Κ	BioLegend	5
Anti-human CD107a (LAMP-1)	PE/Cy7	H4A3	Mouse IgG1, Κ	BioLegend	5
Anti-human CD3	BV421	OKT3	Mouse IgG2a, κ	BioLegend	5
Anti-human CD38	PE/Cy7	HIT2	Mouse IgG1, Κ	BioLegend	1.25
Anti-human CD39	APC	A1	Mouse IgG1, Κ	BioLegend	2.5
Anti-human CD39	FITC	A1	Mouse IgG1, Κ	BioLegend	2.5
Anti-human CD4	BV711	OKT4	Mouse IgG2b, κ	BioLegend	5
Anti-human CD44	Pacific Blue	BJ18	Mouse IgG1, Κ	BioLegend	2.5
Anti-human/mouse CD44	BV510	IM7	Rat IgG1, κ	BioLegend	2.5
Anti-human CD8a	FITC	HIT8a	Mouse IgG1, Κ	BioLegend	2.5
Anti-human CD8a	APC/Cy7	RPA-T8	Mouse IgG1, Κ	eBioscience	5
Anti-human CD8a	APC	HIT8a	Mouse IgG1, Κ	BioLegend	5
Anti-human/mouse Granzyme B	BV421	QA18A28	Rat IgG1, κ	BioLegend	2.5
Anti-human IFN gamma	APC	4S.B3	Mouse IgG1, Κ	BioLegend	5
Anti-human LAG3 (CD233)	PerCP/eFluor710	3DS223H	Mouse IgG1, Κ	eBioscience	5
Anti-human LAG3 (CD233)	BV650	11C3C65	Mouse IgG1, Κ	BioLegend	5
Anti-human PD-1 (CD279)	PE	EH12.2H7	Mouse IgG1, Κ	BioLegend	2.5
Anti-human PD-1 (CD279)	BV785	EH12.2H7	Mouse IgG1, Κ	BioLegend	2.5
Anti-human Perforin	BV711	dG9	Mouse IgG2b, κ	BioLegend	2.5
Anti-human TIGIT	PerCP/eFluor710	MBSA43	Mouse IgG1, Κ	eBioscience	2.5
Anti-human TIM3 (CD366)	PE/Cy7	F38-2E2	Mouse IgG1, Κ	eBioscience	5
Anti-human TIM3 (CD366)	PE/Cy5.5	F38-2E2	Mouse IgG1, Κ	eBioscience	5
Anti-human TNF alpha	PE	MAb11	Mouse IgG1, Κ	BioLegend	5

## Sheet: Patient Characteristics
Characteristics of patients whose tumours were included in this study
Project sample name	Age	Gender	Neoadjuvant therapy	Pre-treatment regimen	Tumour location	pT stage	pN stage	pM stage	Resection Margin	Response to Neoadjuvant therapy	Tumour Histology	Differentiation by worst area
OAC1	64	M	Chemo	FLOT	Distal Oesophagus	3	1	0	0	TRG2	Adeno	Poor
OAC2	67	M	Chemo	CAPOX	Distal Oesophagus	1b	1	0	0	TRG4	Adeno	Poor
OAC3	65	M	CRT	CROSS	Distal Oesophagus	3	0	0	0	TRG3	Adeno	Moderate
OAC4	66	M	No	-	GOJ	3	3	0	1	N/A	Adeno	Poor
OAC5	71	M	Chemo	FLOT	GOJ	1b	0	0	0	TRG3	AdenoSquam	Poor
OAC6	46	M	No	-	GOJ	1b	0	0	0	N/A	Adeno	Poor
OAC7	76	M	CRT	CROSS	GOJ	0	0	0	0	TRG1	Adeno	N/A
OAC8	62	M	CRT	CROSS	Distal Oesophagus	3	3	1	1	TRG2	Adeno	Poor
OAC9	71	M	CRT	CROSS	Distal Oesophagus	0	0	0	0	TRG1	Adeno	N/A
OAC10	66	F	Chemo	FLOT	Distal Oesophagus	2	0	0	0	TRG3	Adeno	Moderate
OAC11	52	M	Chemo	FLOT	GOJ	0	0	0	0	TRG1	Adeno	N/A
OAC12	78	M	CRT	CROSS	Distal Oesophagus	1	1	0	0	TRG2	Adeno	Moderate
OAC13	66	M	CRT	CROSS	Distal Oesophagus	3	1	0	1	TRG3	Adeno	Poor
OAC14	61	M	EMR	-	GOJ	0	0	0	0	N/A	Adeno	N/A
OAC15	75	F	No	-	Distal Oesophagus	3	1	0	0	N/A	Adeno	Poor
OAC16	61	M	No	-	Distal Oesophagus	1b	1	0	0	N/A	Adeno	Well
OAC17	51	M	CRT	CROSS	Distal Oesophagus	2	0	0	0	TRG3	Adeno	Poor
OAC18	74	M	CRT	CROSS	Distal Oesophagus	1b	0	0	0	TRG2	Adeno	Moderate
OAC19	43	M	Chemo	FLOT	Distal Oesophagus	3	3	0	1	TRG5	Adeno	Poor
OAC20	79	M	No	-	Distal Oesophagus	3	0	0	0	N/A	Adeno	Well
OAC21	56	M	CRT	CROSS	Distal Oesophagus	2	0	0	0	TRG3	Adeno	Moderate
OAC22	58	M	CRT	CROSS	Distal Oesophagus	0	0	0	0	TRG1	Adeno	N/A
OAC23	72	F	No	-	Distal Oesophagus	1b	0	0	0	N/A	Adeno	Moderate
OAC24	66	M	Chemo	FLOT	Distal Oesophagus	0	0	0	0	TRG1	Adeno	N/A
OAC25	70	M	Chemo	FLOT	Distal Oesophagus	3	2	1	1	TRG5	Adeno	Poor
OAC26	74	M	CRT	CROSS	Distal Oesophagus	3	1	0	0	TRG3	Adeno	Moderate
OAC27	69	M	Chemo	FLOT	GOJ	3	2	0	0	TRG4	Adeno	Moderate
OAC28	60	F	Chemo	FLOT	GOJ	0	0	0	0	TRG1	Adeno	N/A
OAC29	61	M	CRT	CROSS	Distal oesophagus	3	0	0	0	TRG2	Adeno	Well
OAC30	67	F	CRT	CROSS	Distal oesophagus	0	0	0	0	TRG1	Adeno	N/A
OAC32	47	M	CRT	CROSS	Distal oesophagus	3	1	0	1	TRG4	Adeno	Moderate
OAC33	78	M	No	-	Distal oesophagus	1b	0	0	0	N/A	Adeno	Poor
OAC34	75	M	Chemo	FOLFOX	Distal oesophagus	2	0	0	0	TRG4	Adeno	Moderate
OAC35	61	F	No	-	Distal oesophagus	3	1	0	0	N/A	Adeno	Poor
OAC36	71	F	No	-	GOJ	2	1	0	-	N/A	Adeno	Moderate
OAC37	78	M	No	-	Distal oesophagus	2	0	0	0	N/A	Adeno	Well
OAC38	57	M	Chemo	FLOT	GOJ	0	1	0	0	TRG1	Adeno	N/A
OAC39	69	M	No	-	Distal oesophagus	3	1	0	-	N/A	Adeno	Poor
OAC40	68	M	No	-	GOJ	4a	1	0	-	N/A	Adeno	N/A
OAC41	38	F	Chemo	FLOT	GOJ	3	2	0	0	TRG4	Adeno	Poor
OAC42	72	M	CRT	CROSS	Distal oesophagus	1a	0	0	0	TRG2	Adeno	Well
OAC44	82	M	No	-	GOJ	3	2	0	0	N/A	Adeno	Well
OAC45	68	M	Chemo	FLOT	Distal Oesophagus	0	0	0	0	TRG1	Adeno	N/A
OAC46	64	M	No	-	GOJ	3	0	0	-	N/A	Adeno	N/A

## Sheet: DP vs DN DEGs
Significantly differentially expressed genes between DP and DN OAC TILs
Ensembl ID	Gene Symbol	baseMean	log2FoldChange	lfcSE	pvalue	padj
ENSG00000162510	MATN1	10.5065	22.184	3.50316	4.60719e-11	8.62765e-09
ENSG00000250822	LINC02111	68.398	22.0955	3.00325	4.78826e-14	1.24436e-11
ENSG00000287119	NA	761.337	21.849	2.98886	6.75065e-14	1.71926e-11
ENSG00000236481	NA	88.3244	21.8484	2.23602	4.70921e-23	4.61285e-20
ENSG00000211713	TRBV6-4	45.4693	20.9703	2.90801	1.32883e-13	3.3179e-11
ENSG00000277634	NA	18.6965	20.7628	3.19499	1.46903e-11	3.06666e-09
ENSG00000152382	TADA1	41.6989	19.8223	2.83602	5.2699e-13	1.24272e-10
ENSG00000135314	KHDC1	14.4902	19.7076	2.47087	3.82691e-16	1.1333e-13
ENSG00000198597	ZNF536	15.0045	18.7224	3.17743	2.70325e-10	4.65178e-08
ENSG00000211725	TRBV5-5	40.3755	18.2829	3.02009	9.35292e-11	1.72609e-08
ENSG00000115041	KCNIP3	7.75162	17.7865	4.2072	2.66462e-07	3.11296e-05
ENSG00000258489	NA	11.0846	17.7725	3.43637	5.89535e-09	9.26807e-07
ENSG00000234787	LINC00458	12.238	17.3244	3.34708	4.6047e-09	7.42231e-07
ENSG00000256789	NA	9.92602	17.2642	3.56843	1.97713e-08	2.82885e-06
ENSG00000261096	NA	14.6794	16.4794	3.64393	4.99153e-08	6.76193e-06
ENSG00000276597	TRBV11-3	16.6022	16.1648	3.47054	2.39813e-08	3.39309e-06
ENSG00000286707	NA	19.1531	15.168	3.40676	3.35219e-08	4.63986e-06
ENSG00000172548	NIPAL4	92.322	14.155	3.36412	5.80873e-08	7.78615e-06
ENSG00000283453	NA	5.19585	13.3564	4.24561	3.42792e-06	0.000309583
ENSG00000139737	SLAIN1	32.557	12.4407	4.08159	4.42806e-06	0.000394314
ENSG00000163606	CD200R1	318.665	10.6331	2.89651	4.02027e-07	4.37556e-05
ENSG00000204161	TMEM273	1668.72	8.95847	3.03704	1.52515e-05	0.00114243
ENSG00000123427	EEF1AKMT3	216.036	8.6236	3.22143	4.08396e-05	0.00258732
ENSG00000162636	FAM102B	74.9316	8.57914	2.26257	1.06797e-06	0.000107933
ENSG00000188389	PDCD1	949.359	8.36221	2.24298	1.72244e-06	0.000167432
ENSG00000152433	ZNF547	57.6452	8.32322	3.1692	5.56454e-05	0.00328614
ENSG00000285749	NA	27.4604	7.50547	3.88466	0.000367684	0.0146261
ENSG00000156234	CXCL13	2517.81	7.31888	2.03355	8.38843e-06	0.000693625
ENSG00000116685	KIAA2013	349.191	7.16744	2.59597	9.2219e-05	0.00489389
ENSG00000272335	NA	21.325	7.07049	2.55862	9.89249e-05	0.00514167
ENSG00000078053	AMPH	114.749	7.01484	2.74324	0.000157284	0.0073097
ENSG00000272100	NA	37.6784	6.98618	2.75593	0.000167609	0.00768731
ENSG00000174514	MFSD4A	367.248	6.91235	2.20188	4.70595e-05	0.00293753
ENSG00000161664	ASB16	364.596	6.60489	3.30632	0.000538727	0.0191624
ENSG00000286037	NA	222.989	6.3853	2.92167	0.000463935	0.0170926
ENSG00000184613	NELL2	722.311	6.37143	2.14152	0.000108544	0.00555102
ENSG00000100580	TMED8	91.8987	6.16073	2.41477	0.00029458	0.0122871
ENSG00000232869	TRBV29-1	30.2153	5.881	3.2483	0.00109286	0.0334531
ENSG00000249853	HS3ST5	44.368	5.87997	3.59468	0.00136066	0.0398315
ENSG00000166676	TVP23A	129.988	5.82055	1.95859	0.000163619	0.00757644
ENSG00000224714	LINC02671	19.9815	5.73245	2.92857	0.000990825	0.0312306
ENSG00000279440	NA	17.1915	5.55999	2.88773	0.00115697	0.034995
ENSG00000117586	TNFSF4	121.196	5.55125	2.60519	0.000874009	0.0281763
ENSG00000119714	GPR68	182.242	5.4142	2.22748	0.000594435	0.0207384
ENSG00000105255	FSD1	65.3541	5.35084	3.07743	0.00167577	0.0464906
ENSG00000182768	NGRN	199.099	5.2847	2.47877	0.00103307	0.0321641
ENSG00000116903	EXOC8	231.644	5.26695	2.82365	0.00151282	0.0433881
ENSG00000126882	FAM78A	153.127	5.25905	2.46833	0.00105169	0.0325055
ENSG00000141699	RETREG3	282.48	5.21147	2.15738	0.000687563	0.0235361
ENSG00000117395	EBNA1BP2	1019.98	5.1535	2.07219	0.000628467	0.021747
ENSG00000171202	TMEM126A	207.532	5.09893	2.66116	0.00157465	0.0444602
ENSG00000129636	ITFG1	187.101	5.0126	2.47851	0.00143067	0.041689
ENSG00000167325	RRM1	296.662	4.94392	1.99195	0.000709343	0.024046
ENSG00000173744	AGFG1	360.182	4.90808	2.51695	0.00168837	0.046536
ENSG00000279861	NA	72.4742	4.81538	2.38008	0.00160184	0.0451278
ENSG00000068400	GRIPAP1	807.594	4.77511	1.72935	0.000456991	0.0169659
ENSG00000135829	DHX9	3841.07	4.75966	2.19705	0.00132362	0.0388364
ENSG00000105486	LIG1	463.759	4.66879	2.18782	0.00146012	0.0422572
ENSG00000163389	POGLUT1	690.889	4.54054	2.08385	0.00144503	0.0419158
ENSG00000186891	TNFRSF18	1032.84	4.48293	2.12309	0.00165704	0.0461722
ENSG00000158711	ELK4	375.836	4.33436	2.05112	0.00176645	0.0477417
ENSG00000182957	SPATA13	706.043	4.30185	2.00465	0.00169589	0.0466426
ENSG00000161405	IKZF3	1133.61	4.20698	1.41413	0.000367701	0.0146261
ENSG00000108061	SHOC2	2419.98	4.17114	1.92818	0.00173474	0.0472013
ENSG00000139687	RB1	375.885	4.10763	1.67394	0.00106108	0.0327162
ENSG00000035862	TIMP2	97.2322	3.45019	1.52553	0.00178442	0.0477943
ENSG00000171532	NEUROD2	41.3572	-3.24459	1.27911	0.00110351	0.0336176
ENSG00000177410	ZFAS1	137.221	-3.84196	1.72448	0.00172907	0.0472013
ENSG00000119820	YIPF4	419.749	-3.94292	1.58329	0.0010434	0.0324065
ENSG00000109320	NFKB1	566.352	-4.08569	1.72037	0.00123341	0.0366969
ENSG00000167123	CERCAM	44.0369	-4.09459	1.80223	0.00147697	0.0425513
ENSG00000180979	LRRC57	76.1629	-4.11371	1.89764	0.00175843	0.0476423
ENSG00000163635	ATXN7	1681.06	-4.17605	1.4691	0.000490379	0.01774
ENSG00000167548	KMT2D	68.1116	-4.19351	1.94454	0.0017397	0.0472353
ENSG00000165916	PSMC3	752.756	-4.23996	1.95922	0.00168658	0.046536
ENSG00000091513	TF	200.811	-4.26721	1.73018	0.000981687	0.0310194
ENSG00000104408	EIF3E	449.855	-4.37383	1.4889	0.000375618	0.0147445
ENSG00000116350	SRSF4	571.752	-4.39396	1.59494	0.00054214	0.0191624
ENSG00000169967	MAP3K2	421.411	-4.3955	2.02341	0.00155947	0.044228
ENSG00000138036	DYNC2LI1	70.8084	-4.42264	2.10289	0.00172705	0.0472013
ENSG00000105426	PTPRS	23.6813	-4.47622	2.19547	0.00186732	0.049129
ENSG00000280758	NA	25.5978	-4.49418	2.12706	0.00164473	0.0459599
ENSG00000121570	DPPA4	14.9667	-4.50364	1.47322	0.000275633	0.0116222
ENSG00000198718	TOGARAM1	699.992	-4.53465	1.86626	0.000943307	0.0299553
ENSG00000145391	SETD7	104.247	-4.56185	2.23496	0.00178383	0.0477943
ENSG00000266975	FARSA-AS1	41.9996	-4.57762	2.27827	0.00185912	0.0490146
ENSG00000003393	ALS2	486.437	-4.60061	1.43976	0.000192445	0.00865934
ENSG00000103485	QPRT	44.0496	-4.63993	2.0223	0.00113794	0.0345013
ENSG00000132196	HSD17B7	196	-4.66055	2.32707	0.00179782	0.0477943
ENSG00000160214	RRP1	41.2744	-4.67635	2.28566	0.00166927	0.0464114
ENSG00000272273	IER3-AS1	218.709	-4.68219	2.36301	0.00183469	0.048471
ENSG00000164258	NDUFS4	139.811	-4.69365	2.17116	0.00137916	0.0402804
ENSG00000180509	KCNE1	64.6692	-4.74479	2.16647	0.00128404	0.0378494
ENSG00000135116	HRK	65.7706	-4.75026	2.40952	0.00179331	0.0477943
ENSG00000151292	CSNK1G3	174.342	-4.75834	1.8471	0.000655358	0.022555
ENSG00000248551	NA	22.6058	-4.76524	2.43425	0.0018146	0.0480397
ENSG00000132763	MMACHC	183.297	-4.77067	1.43301	0.000128227	0.00637827
ENSG00000240682	ISY1	128.408	-4.77659	1.99633	0.000901241	0.0289078
ENSG00000248092	NA	121.569	-4.78665	1.96649	0.000834522	0.0272482
ENSG00000198520	ARMH1	25.2234	-4.79949	2.4967	0.00187146	0.0491363
ENSG00000172572	PDE3A	49.3048	-4.79982	2.30076	0.00146895	0.0424164
ENSG00000165775	FUNDC2	380.548	-4.84761	1.7043	0.000374041	0.0147445
ENSG00000088256	GNA11	83.8244	-4.85604	2.07418	0.000945772	0.0299589
ENSG00000009765	IYD	15.5663	-4.86772	2.34364	0.00143494	0.041718
ENSG00000279175	NA	338.744	-4.88782	1.29366	3.27153e-05	0.00219262
ENSG00000261971	NA	797.087	-4.90274	2.15329	0.0010272	0.0320597
ENSG00000125818	PSMF1	148.826	-4.9262	2.10692	0.00091668	0.0293291
ENSG00000140265	ZSCAN29	104.431	-4.93487	1.96581	0.000677619	0.0232582
ENSG00000197057	DTHD1	153.542	-4.94033	2.54669	0.00167985	0.0465028
ENSG00000104889	RNASEH2A	6.85684	-4.96926	2.21756	0.00105051	0.0325055
ENSG00000184347	SLIT3	173.759	-4.96935	2.23492	0.00108003	0.0331399
ENSG00000148604	RGR	21.8577	-4.97262	2.65058	0.00179735	0.0477943
ENSG00000108344	PSMD3	372.562	-4.97952	2.38345	0.00132199	0.0388364
ENSG00000287896	NA	33.417	-4.98164	2.31808	0.00120547	0.036034
ENSG00000175110	MRPS22	79.0949	-5.0058	2.28315	0.00111142	0.0337777
ENSG00000088888	MAVS	518.7	-5.01992	1.74811	0.000325131	0.0131854
ENSG00000161692	DBF4B	35.1325	-5.04003	2.09446	0.000768712	0.0255582
ENSG00000285159	NA	18.9793	-5.06106	2.59265	0.0015347	0.0438182
ENSG00000286145	NA	15.9963	-5.07146	2.42926	0.00125557	0.0371825
ENSG00000241343	RPL36A	34.1192	-5.07489	2.40458	0.00121103	0.0361154
ENSG00000179115	FARSA	762.82	-5.08922	2.3919	0.00117022	0.0353117
ENSG00000125520	SLC2A4RG	46.6128	-5.0917	2.79704	0.00179298	0.0477943
ENSG00000117593	DARS2	163.854	-5.09936	2.16563	0.000811606	0.0267054
ENSG00000165138	ANKS6	18.6995	-5.11443	2.70987	0.00162036	0.045549
ENSG00000177674	AGTRAP	40.2968	-5.1238	2.79919	0.0017342	0.0472013
ENSG00000198720	ANKRD13B	23.3502	-5.12987	2.79739	0.00172012	0.0472013
ENSG00000262833	LOC101928855	45.0087	-5.15393	2.70739	0.00154655	0.0439592
ENSG00000153060	TEKT5	20.8036	-5.16787	2.47701	0.00118719	0.035655
ENSG00000121897	LIAS	49.9473	-5.18038	1.66624	0.000178328	0.00808124
ENSG00000143315	PIGM	47.4501	-5.18783	2.18011	0.00074048	0.0249452
ENSG00000093000	NUP50	307.684	-5.21569	1.47813	5.92221e-05	0.00345933
ENSG00000197798	FAM118B	148.596	-5.23881	1.81256	0.000278494	0.0117041
ENSG00000138722	MMRN1	85.1996	-5.25764	3.02772	0.00178513	0.0477943
ENSG00000188783	PRELP	111.989	-5.26029	2.24761	0.000757375	0.0252471
ENSG00000175315	CST6	36.5637	-5.26292	3.02301	0.0017696	0.0477417
ENSG00000157741	UBN2	356.088	-5.27002	1.77533	0.000232042	0.0100036
ENSG00000159173	TNNI1	206.006	-5.27432	2.84803	0.00153171	0.0438182
ENSG00000226210	WASH8P	22.6858	-5.28401	2.043	0.000489091	0.01774
ENSG00000248810	LINC02432	26.0371	-5.28785	2.95819	0.00164581	0.0459599
ENSG00000173706	HEG1	557.654	-5.29465	2.12159	0.000571168	0.0199814
ENSG00000147955	SIGMAR1	113.253	-5.33316	2.44444	0.000930408	0.0296938
ENSG00000168256	NKIRAS2	248.515	-5.36132	1.5674	7.36855e-05	0.00420767
ENSG00000151948	GLT1D1	25.2144	-5.4069	3.1185	0.00162548	0.0455923
ENSG00000156587	UBE2L6	1229.48	-5.40835	2.43101	0.000831463	0.0272181
ENSG00000035141	FAM136A	605.319	-5.41816	2.0174	0.000376312	0.0147445
ENSG00000227057	WDR46	116.736	-5.42616	3.07042	0.00154218	0.043933
ENSG00000022976	ZNF839	37.0796	-5.42668	2.48699	0.000877178	0.028207
ENSG00000096696	DSP	172.679	-5.43101	2.19491	0.00054619	0.0192132
ENSG00000224743	TEX26-AS1	16.5457	-5.45665	2.39712	0.000744462	0.0250131
ENSG00000149346	SLX4IP	426.086	-5.47033	2.10809	0.000431167	0.0162541
ENSG00000269316	RAD54L2P1	21.2509	-5.47419	3.41316	0.00180861	0.0479809
ENSG00000233854	NA	18.4596	-5.47689	3.09078	0.00148376	0.0426505
ENSG00000122484	RPAP2	264.142	-5.48148	1.39735	1.40536e-05	0.00106523
ENSG00000251396	NA	29.7189	-5.50783	2.67864	0.00100077	0.0313885
ENSG00000204237	OXLD1	39.7357	-5.50886	3.21926	0.00156359	0.044246
ENSG00000155816	FMN2	320.512	-5.52467	2.10512	0.000395212	0.0152622
ENSG00000262585	LINC01979	24.2873	-5.52703	2.96617	0.00128141	0.0378494
ENSG00000141030	COPS3	818.952	-5.52985	2.06085	0.000353187	0.0142325
ENSG00000213445	SIPA1	322.744	-5.53096	2.9351	0.00124394	0.0369239
ENSG00000198087	CD2AP	95.1983	-5.53274	2.14302	0.000424842	0.016101
ENSG00000066135	KDM4A	148.052	-5.54667	2.25338	0.000519674	0.0186439
ENSG00000143437	ARNT	380.343	-5.55322	1.91081	0.00022386	0.00976243
ENSG00000158623	COPG2	32.1845	-5.56552	2.58982	0.000843171	0.0273902
ENSG00000283355	NA	11.3197	-5.57048	2.76542	0.00101883	0.0318766
ENSG00000176946	THAP4	98.187	-5.57768	2.21727	0.000464306	0.0170926
ENSG00000276715	YWHAEP7	21.3379	-5.58453	2.9554	0.00119338	0.0357563
ENSG00000143320	CRABP2	43.1877	-5.60818	2.588	0.000798594	0.0264138
ENSG00000137331	IER3	527.421	-5.60989	2.18652	0.000416482	0.0158787
ENSG00000197885	NKIRAS1	189.098	-5.61058	1.92921	0.000215021	0.0094743
ENSG00000167987	VPS37C	29.9792	-5.61702	2.57759	0.000779731	0.025857
ENSG00000221946	FXYD7	24.4614	-5.62315	2.88604	0.0010769	0.0331238
ENSG00000087338	GMCL1	133.714	-5.64838	1.82727	0.000140596	0.00683339
ENSG00000102225	CDK16	73.9199	-5.68055	2.35081	0.000514513	0.0185604
ENSG00000026103	FAS	569.413	-5.68066	1.99433	0.000232532	0.0100036
ENSG00000116580	GON4L	341.878	-5.69031	1.66197	5.92136e-05	0.00345933
ENSG00000114771	AADAC	21.6413	-5.71357	3.02621	0.00109989	0.0335875
ENSG00000153815	CMIP	89.8266	-5.72788	1.60675	3.85041e-05	0.00251442
ENSG00000058866	DGKG	53.0658	-5.73042	2.87063	0.000941066	0.0299553
ENSG00000167183	PRR15L	111.315	-5.73362	2.66717	0.000754766	0.0252471
ENSG00000131097	HIGD1B	29.5597	-5.74935	2.62174	0.000700403	0.0239113
ENSG00000077152	UBE2T	29.4373	-5.79914	2.36299	0.00044672	0.016731
ENSG00000234616	JRK	163.081	-5.82996	2.61438	0.000627779	0.021747
ENSG00000129824	RPS4Y1	225.724	-5.83021	2.50776	0.000541135	0.0191624
ENSG00000136943	CTSV	135.431	-5.84954	2.29772	0.000368697	0.0146261
ENSG00000273076	NA	18.4875	-5.85691	2.86133	0.000807201	0.0266293
ENSG00000130413	STK33	25.6873	-5.85922	2.15004	0.000263397	0.0112177
ENSG00000204131	NHSL2	58.2379	-5.86663	2.45822	0.000477944	0.017389
ENSG00000197121	PGAP1	153.866	-5.88538	2.39278	0.000417743	0.0158792
ENSG00000286116	NA	113.142	-5.893	1.90037	0.000116518	0.00586457
ENSG00000165312	OTUD1	34.5713	-5.89564	3.14999	0.000999901	0.0313885
ENSG00000048544	MRPS10	104.57	-5.90301	2.03478	0.00017973	0.00811589
ENSG00000165309	ARMC3	44.8073	-5.91053	2.93318	0.000815071	0.0267503
ENSG00000100129	EIF3L	78.4245	-5.95251	2.51929	0.00046892	0.0171815
ENSG00000174010	KLHL15	190.59	-5.95254	2.41677	0.000396865	0.0152679
ENSG00000131724	IL13RA1	115.718	-5.97278	2.36394	0.000350701	0.0141772
ENSG00000101638	ST8SIA5	20.8064	-5.98611	2.42526	0.000384441	0.0150168
ENSG00000236816	NA	35.388	-6.00024	1.85618	7.85688e-05	0.00440747
ENSG00000166206	GABRB3	48.4654	-6.00262	2.56412	0.000469542	0.0171815
ENSG00000099956	SMARCB1	756.407	-6.00432	1.53147	9.69431e-06	0.000781312
ENSG00000134291	TMEM106C	80.2621	-6.01556	2.29273	0.000286078	0.0119833
ENSG00000167840	ZNF232	40.3659	-6.03473	3.11625	0.000838675	0.0273138
ENSG00000169131	ZNF354A	43.0016	-6.04001	2.86397	0.000654425	0.022555
ENSG00000151651	ADAM8	498.335	-6.04213	2.93975	0.000706452	0.024046
ENSG00000064787	BCAS1	106.4	-6.06203	1.70684	3.12946e-05	0.00211971
ENSG00000011201	ANOS1	9.96234	-6.06519	2.9712	0.000710013	0.024046
ENSG00000267374	MIR924HG	27.3719	-6.07152	2.51739	0.000398766	0.0152948
ENSG00000166482	MFAP4	240.127	-6.10098	2.39898	0.000311675	0.0128442
ENSG00000168781	PPIP5K1	51.364	-6.10908	2.33308	0.000270532	0.0114832
ENSG00000272894	NA	204.491	-6.13581	2.67782	0.000464428	0.0170926
ENSG00000204472	AIF1	167.448	-6.14654	2.66602	0.00045074	0.016832
ENSG00000107104	KANK1	155.152	-6.14766	1.84567	5.4548e-05	0.00326769
ENSG00000166401	SERPINB8	71.3559	-6.16421	2.3518	0.000258922	0.0110642
ENSG00000285155	NA	18.4589	-6.16768	3.80307	0.00117502	0.0353729
ENSG00000258497	NA	18.9476	-6.16971	3.13161	0.000734547	0.0248109
ENSG00000288253	NA	24.4395	-6.1789	2.54982	0.000363207	0.0145901
ENSG00000110318	CEP126	183.424	-6.19176	2.1435	0.000149952	0.00704395
ENSG00000071246	VASH1	36.5093	-6.19999	2.58113	0.00037093	0.014669
ENSG00000156697	UTP14A	69.454	-6.21339	2.72155	0.000446451	0.016731
ENSG00000279277	NA	20.5689	-6.21608	2.59063	0.000368419	0.0146261
ENSG00000236782	NA	18.3047	-6.22517	2.90787	0.000552342	0.0193761
ENSG00000136449	MYCBPAP	49.9796	-6.24451	2.22999	0.000172962	0.00789427
ENSG00000254561	NA	19.2553	-6.27121	2.53916	0.000314464	0.0129174
ENSG00000214652	ZNF727	40.4763	-6.28445	2.51323	0.000295261	0.0122871
ENSG00000053372	MRTO4	310.696	-6.29872	2.22254	0.00015509	0.00723414
ENSG00000101187	SLCO4A1	88.7005	-6.30223	2.56874	0.000316504	0.0129594
ENSG00000241106	HLA-DOB	13.3099	-6.31137	3.34431	0.000756103	0.0252471
ENSG00000169242	EFNA1	213.364	-6.31301	2.33348	0.000198293	0.00882889
ENSG00000137054	POLR1E	570.082	-6.31462	2.56539	0.000309429	0.0127931
ENSG00000157445	CACNA2D3	86.2406	-6.31638	2.09648	0.000104137	0.0053471
ENSG00000103248	MTHFSD	63.6166	-6.32368	3.11403	0.000610497	0.0212406
ENSG00000261359	PYCARD-AS1	38.6688	-6.34874	2.98997	0.000523002	0.0187076
ENSG00000130150	MOSPD2	99.6679	-6.3547	2.06575	8.73887e-05	0.00479658
ENSG00000163909	HEYL	31.621	-6.35639	3.03391	0.000543151	0.0191624
ENSG00000147535	PLPP5	458.736	-6.36045	1.99375	6.61063e-05	0.00380904
ENSG00000165025	SYK	35.291	-6.39175	2.25964	0.000146182	0.00698546
ENSG00000158286	RNF207	31.2367	-6.4107	2.27891	0.000148791	0.00702105
ENSG00000152926	ZNF117	43.4303	-6.41842	1.90474	3.94184e-05	0.00253581
ENSG00000179241	LDLRAD3	27.1708	-6.41873	2.47446	0.000226557	0.00984633
ENSG00000196684	HSH2D	362	-6.42807	2.23776	0.000129732	0.00640767
ENSG00000103549	RNF40	400.757	-6.44562	2.36698	0.000173595	0.00789485
ENSG00000122035	RASL11A	122.077	-6.47201	1.98142	4.96845e-05	0.00305644
ENSG00000155792	DEPTOR	30.3007	-6.47808	2.69163	0.00030317	0.0125751
ENSG00000231090	MIR4422HG	9.01146	-6.48239	3.73485	0.000847717	0.0274677
ENSG00000115758	ODC1	489.445	-6.48455	2.04493	6.26429e-05	0.00362588
ENSG00000198842	STYXL2	31.4725	-6.49824	2.38417	0.000166069	0.00766202
ENSG00000100626	GALNT16	22.269	-6.51135	2.49754	0.000206622	0.00916767
ENSG00000115904	SOS1	114.003	-6.53493	2.25188	0.000112098	0.00568706
ENSG00000117450	PRDX1	291.314	-6.56422	1.71492	8.2844e-06	0.0006895
ENSG00000111224	PARP11	35.9706	-6.56457	2.18209	8.64119e-05	0.0047635
ENSG00000181894	ZNF329	49.9447	-6.56469	2.14206	7.58241e-05	0.00427586
ENSG00000135480	KRT7	602.144	-6.59562	1.99153	3.96283e-05	0.00253581
ENSG00000153975	ZUP1	106.018	-6.60756	3.18011	0.00047549	0.0173493
ENSG00000135373	EHF	181.604	-6.6084	2.63269	0.000230302	0.00997505
ENSG00000167580	AQP2	23.5225	-6.64945	3.36741	0.000543241	0.0191624
ENSG00000133019	CHRM3	88.923	-6.65773	1.71981	6.49285e-06	0.000566301
ENSG00000196821	ILRUN	69.5403	-6.66872	2.66109	0.000222208	0.00972372
ENSG00000141425	RPRD1A	85.4287	-6.67887	2.03784	4.04003e-05	0.00257229
ENSG00000149932	TMEM219	79.8726	-6.69309	2.03691	3.90055e-05	0.00253416
ENSG00000101955	SRPX	67.7523	-6.69408	3.22716	0.000453138	0.0168721
ENSG00000205056	NA	20.335	-6.69754	2.30439	9.75583e-05	0.00509142
ENSG00000161277	THAP8	11.8895	-6.70443	3.38221	0.000519757	0.0186439
ENSG00000196653	ZNF502	21.5441	-6.70817	2.22584	7.58869e-05	0.00427586
ENSG00000178922	HYI	14.1229	-6.72082	3.20823	0.000431434	0.0162541
ENSG00000178307	TMEM11	199.842	-6.73063	2.78189	0.000248591	0.0106585
ENSG00000171227	TMEM37	5.48604	-6.73857	4.11024	0.000853776	0.0275939
ENSG00000211967	IGHV3-53	333.333	-6.74023	2.56531	0.000167824	0.00768731
ENSG00000113594	LIFR	33.5826	-6.74543	2.70364	0.000214648	0.0094743
ENSG00000114473	IQCG	247.439	-6.75655	1.68863	3.64336e-06	0.000326723
ENSG00000196810	NA	35.6145	-6.79112	2.68068	0.000193444	0.00867365
ENSG00000019549	SNAI2	93.3874	-6.79932	3.02754	0.000320533	0.0130405
ENSG00000272563	NA	24.8447	-6.84514	2.57482	0.00014599	0.00698546
ENSG00000262814	MRPL12	20.7029	-6.87937	2.12166	3.70944e-05	0.00243485
ENSG00000183921	SDR42E2	6.19726	-6.89668	3.11541	0.000317889	0.0129744
ENSG00000198768	APCDD1L	46.6026	-6.90796	3.31017	0.000390018	0.0151881
ENSG00000101003	GINS1	77.1623	-6.94708	2.15229	3.62867e-05	0.00239417
ENSG00000197381	ADARB1	54.7367	-6.97689	2.31937	6.14113e-05	0.00357083
ENSG00000153904	DDAH1	82.1502	-7.01052	2.65021	0.000132447	0.00648683
ENSG00000233184	LOC102606465	40.6207	-7.01164	3.10799	0.000274743	0.0116222
ENSG00000100324	TAB1	51.3731	-7.06363	2.5132	8.97807e-05	0.00486497
ENSG00000197530	MIB2	125.142	-7.13035	2.05195	1.50749e-05	0.00113588
ENSG00000248544	NA	391.587	-7.13445	2.59648	9.73561e-05	0.00509142
ENSG00000260469	NA	6.69376	-7.14557	3.57904	0.000395518	0.0152622
ENSG00000196642	RABL6	34.5264	-7.15173	2.08963	1.72945e-05	0.00126568
ENSG00000280295	NA	74.4182	-7.17434	3.09334	0.000221092	0.00970824
ENSG00000115252	PDE1A	16.1431	-7.17677	2.72865	0.00012076	0.0060304
ENSG00000154102	C16orf74	18.3441	-7.17751	2.79846	0.000137829	0.0067246
ENSG00000160055	TMEM234	10.8392	-7.19773	3.67495	0.000409917	0.0156753
ENSG00000100228	RAB36	58.2383	-7.20278	2.62079	9.22361e-05	0.00489389
ENSG00000198909	MAP3K3	161.27	-7.21532	2.56511	7.92156e-05	0.00442426
ENSG00000236581	STARD13-AS	25.0032	-7.26579	2.7498	0.000110294	0.00561795
ENSG00000204091	TDRG1	98.6039	-7.27434	2.44725	5.20158e-05	0.00316923
ENSG00000167600	CYP2S1	36.8515	-7.27988	2.66597	9.03459e-05	0.00487485
ENSG00000211455	STK38L	475.984	-7.28086	2.71951	0.000101295	0.00524347
ENSG00000115956	PLEK	355.676	-7.29093	2.02332	8.51346e-06	0.000699422
ENSG00000103126	AXIN1	87.2383	-7.31183	3.13395	0.000197446	0.00882202
ENSG00000138381	ASNSD1	291.813	-7.31254	2.28691	2.81789e-05	0.00195016
ENSG00000249642	LOC105377603	10.7849	-7.3482	2.97123	0.000147016	0.00698546
ENSG00000233705	NA	34.7807	-7.37465	1.85485	2.05357e-06	0.00019228
ENSG00000204103	MAFB	39.0091	-7.40332	2.67344	7.54519e-05	0.00427586
ENSG00000130147	SH3BP4	98.1289	-7.42728	2.89434	0.000115207	0.00582162
ENSG00000100109	TFIP11	222.047	-7.43317	2.23011	1.7125e-05	0.00126052
ENSG00000125814	NAPB	44.2137	-7.48439	2.44178	3.4382e-05	0.00229226
ENSG00000167755	KLK6	78.6214	-7.50325	2.83297	9.15584e-05	0.00489389
ENSG00000153404	PLEKHG4B	18.1514	-7.54997	2.63801	5.41849e-05	0.00326769
ENSG00000166035	LIPC	48.7163	-7.57837	2.29909	1.65948e-05	0.00122859
ENSG00000109511	ANXA10	131.136	-7.59779	2.78222	7.10765e-05	0.00407697
ENSG00000111110	PPM1H	32.4206	-7.6463	3.20602	0.00014488	0.00698546
ENSG00000257550	LOC100652999	22.8784	-7.64922	3.14721	0.000131756	0.00647791
ENSG00000147400	CETN2	114.823	-7.65581	2.68442	5.10715e-05	0.00312666
ENSG00000127928	GNGT1	164.934	-7.66501	2.72503	5.57411e-05	0.00328614
ENSG00000140675	SLC5A2	118.21	-7.69192	2.72365	5.31314e-05	0.00322179
ENSG00000174804	FZD4	31.8965	-7.69944	3.26826	0.000148868	0.00702105
ENSG00000218336	TENM3	622.649	-7.718	2.4369	2.11588e-05	0.00151369
ENSG00000176444	CLK2	242.899	-7.74247	2.48258	2.3715e-05	0.00165927
ENSG00000170684	ZNF296	47.3913	-7.74882	3.02297	9.30955e-05	0.00490335
ENSG00000154589	LY96	23.5457	-7.754	3.02735	9.31844e-05	0.00490335
ENSG00000136875	PRPF4	120.652	-7.76209	2.34906	1.35836e-05	0.00103577
ENSG00000249937	NA	57.8072	-7.85826	2.85209	5.54196e-05	0.00328614
ENSG00000286285	NA	14.671	-7.88023	3.17448	0.000102189	0.0052683
ENSG00000135775	COG2	197.373	-7.96291	2.16798	3.255e-06	0.000296066
ENSG00000034239	EFCAB1	62.8307	-7.97521	3.48818	0.000146953	0.00698546
ENSG00000105643	ARRDC2	83.5552	-7.98472	2.39611	1.00663e-05	0.000806191
ENSG00000269495	NA	32.3823	-8.03693	3.21129	8.87456e-05	0.00482943
ENSG00000124374	PAIP2B	38.9277	-8.05408	2.39582	8.57694e-06	0.00070012
ENSG00000158525	CPA5	30.3387	-8.14841	3.26394	8.42219e-05	0.00466296
ENSG00000168060	NAALADL1	34.7531	-8.15558	3.65548	0.00015046	0.00704395
ENSG00000174564	IL20RB	21.2719	-8.1957	2.99122	4.54239e-05	0.0028494
ENSG00000160299	PCNT	161.71	-8.22768	1.93776	2.42364e-07	2.85765e-05
ENSG00000260750	NA	56.1032	-8.24637	2.82193	2.70409e-05	0.00188163
ENSG00000181744	DIPK2A	206.743	-8.25646	2.88017	3.12403e-05	0.00211971
ENSG00000108622	ICAM2	215.512	-8.26649	3.06661	4.84853e-05	0.00301177
ENSG00000129474	AJUBA	35.3163	-8.2852	2.47704	7.28803e-06	0.000627066
ENSG00000205060	SLC35B4	1118.73	-8.29433	2.17148	1.30323e-06	0.000129651
ENSG00000196139	AKR1C3	86.4431	-8.35099	2.51927	7.57542e-06	0.000643103
ENSG00000181652	ATG9B	220.205	-8.35175	2.59771	1.04482e-05	0.000826384
ENSG00000287765	NA	161.939	-8.35524	2.42752	4.9148e-06	0.000434618
ENSG00000179750	APOBEC3B	17.1346	-8.41423	3.02416	3.51398e-05	0.00233057
ENSG00000065833	ME1	27.3312	-8.47023	2.9012	2.3148e-05	0.00162854
ENSG00000185436	IFNLR1	118.781	-8.61225	3.35513	5.46582e-05	0.00326769
ENSG00000165028	NIPSNAP3B	21.953	-8.6204	4.00236	0.00014462	0.00698546
ENSG00000185798	WDR53	101.279	-8.63145	2.64135	6.94307e-06	0.000601449
ENSG00000270090	NA	15.1298	-8.70555	3.03916	2.31228e-05	0.00162854
ENSG00000171101	SIGLEC17P	67.0019	-8.70715	5.21174	0.000392265	0.015229
ENSG00000126458	RRAS	25.1947	-8.71154	3.26161	3.94562e-05	0.00253581
ENSG00000116717	GADD45A	465.051	-8.7127	2.80426	1.10204e-05	0.000864822
ENSG00000005882	PDK2	41.8027	-8.71327	2.70309	7.53453e-06	0.000643103
ENSG00000175283	DOLK	60.5988	-8.73192	3.32713	4.41376e-05	0.00278241
ENSG00000182704	TSKU	15.8103	-8.7538	3.73475	8.82673e-05	0.00482402
ENSG00000080608	PUM3	177.606	-8.76447	1.94489	3.79235e-08	5.19266e-06
ENSG00000198055	GRK6	105.303	-8.80306	2.8294	1.01678e-05	0.000809228
ENSG00000132329	RAMP1	62.7085	-8.81237	2.49565	2.32555e-06	0.000214793
ENSG00000204344	STK19	63.2144	-8.82295	2.35683	1.00927e-06	0.000102816
ENSG00000187713	TMEM203	6.91602	-8.86644	4.10531	0.000129824	0.00640767
ENSG00000132182	NUP210	2973.94	-8.893	2.20609	2.83132e-07	3.24811e-05
ENSG00000140474	ULK3	996.226	-8.89395	3.14084	2.26317e-05	0.00161001
ENSG00000183161	FANCF	47.2373	-8.90992	3.25333	2.93008e-05	0.00200601
ENSG00000198650	TAT	132.671	-8.91472	3.29118	3.17972e-05	0.00214236
ENSG00000147676	MAL2	41.8798	-8.93467	2.83918	8.2258e-06	0.000689127
ENSG00000139546	TARBP2	76.1067	-8.95894	3.52501	4.89286e-05	0.00302455
ENSG00000171135	JAGN1	46.9604	-9.08334	3.0374	1.24119e-05	0.000952127
ENSG00000227278	NA	8.25669	-9.20892	4.08667	9.19443e-05	0.00489389
ENSG00000261618	NA	33.9966	-9.29881	3.29634	1.86962e-05	0.00136044
ENSG00000241886	NA	6.17482	-9.31226	4.36827	0.000119442	0.0059881
ENSG00000184363	PKP3	58.768	-9.47964	2.72424	1.65812e-06	0.00016242
ENSG00000188511	C22orf34	50.3332	-9.49477	3.24659	1.22043e-05	0.000941874
ENSG00000137699	TRIM29	68.658	-9.53195	2.55413	5.6766e-07	6.05572e-05
ENSG00000168077	SCARA3	16.1108	-9.62591	3.52021	2.09762e-05	0.0015091
ENSG00000095932	SMIM24	42.244	-9.66206	3.29798	1.10701e-05	0.000864822
ENSG00000266066	POLRMTP1	17.4553	-9.67156	3.42428	1.55317e-05	0.00115661
ENSG00000137942	FNBP1L	29.6487	-9.68866	2.84061	1.89896e-06	0.000179121
ENSG00000243836	WDR86-AS1	13.4609	-9.70533	4.35289	8.37497e-05	0.00465707
ENSG00000136982	DSCC1	64.1039	-9.75173	2.86255	1.85857e-06	0.000177948
ENSG00000164825	DEFB1	10.9006	-9.78343	3.75005	2.88455e-05	0.00198551
ENSG00000182795	C1orf116	92.1425	-9.98267	2.95669	1.84781e-06	0.000177948
ENSG00000184500	PROS1	23.1141	-10.0785	2.64304	2.75279e-07	3.18673e-05
ENSG00000223572	CKMT1A	9.83781	-10.1411	3.54847	1.16293e-05	0.000902975
ENSG00000258301	VASH1-AS1	20.2563	-10.175	3.47537	9.06096e-06	0.000734919
ENSG00000131771	PPP1R1B	74.3424	-10.2003	3.30807	5.15674e-06	0.000452869
ENSG00000175793	SFN	57.0348	-10.2164	2.74597	3.85618e-07	4.26996e-05
ENSG00000196636	SDHAF3	33.2472	-10.2916	2.78484	4.14886e-07	4.47725e-05
ENSG00000101311	FERMT1	21.6735	-10.4026	2.88053	5.70666e-07	6.05572e-05
ENSG00000006606	CCL26	8.82021	-10.4606	3.92029	1.97116e-05	0.00142618
ENSG00000261385	NA	30.4666	-10.5587	2.95947	6.48788e-07	6.77185e-05
ENSG00000169738	DCXR	334.382	-10.6272	3.21396	1.88977e-06	0.000179121
ENSG00000120159	CAAP1	44.5662	-10.7423	2.63539	5.89578e-08	7.8205e-06
ENSG00000102554	KLF5	482.842	-10.9114	2.88889	2.29102e-07	2.77847e-05
ENSG00000196878	LAMB3	220.662	-11.0634	2.83359	1.22373e-07	1.5583e-05
ENSG00000163235	TGFA	43.1055	-11.3371	2.7006	2.82018e-08	3.94639e-06
ENSG00000142273	CBLC	25.1269	-11.3571	3.10581	3.6471e-07	4.07388e-05
ENSG00000180992	MRPL14	827.442	-11.4221	3.21814	5.82676e-07	6.13206e-05
ENSG00000173409	ARV1	40.9041	-11.5015	3.32642	8.59627e-07	8.82781e-05
ENSG00000260918	NA	129.387	-11.5439	3.41712	1.19746e-06	0.000120066
ENSG00000101443	WFDC2	27.2064	-11.5798	2.8869	6.92215e-08	9.08728e-06
ENSG00000134760	DSG1	24.124	-11.6071	3.61154	2.32774e-06	0.000214793
ENSG00000073464	CLCN4	63.2452	-11.6411	3.10758	2.39302e-07	2.84792e-05
ENSG00000100987	VSX1	12.3214	-11.7451	4.06573	7.81903e-06	0.000659388
ENSG00000078900	TP73	22.2452	-11.9802	3.42928	7.33405e-07	7.59283e-05
ENSG00000173467	AGR3	50.4064	-12.0256	3.13546	1.61061e-07	2.03065e-05
ENSG00000158825	CDA	23.6845	-12.1045	3.22689	2.38368e-07	2.84792e-05
ENSG00000167550	RHEBL1	35.8514	-12.1127	3.63757	1.4596e-06	0.000144082
ENSG00000074582	BCS1L	78.2531	-12.4959	2.76459	6.25872e-09	9.71933e-07
ENSG00000005001	PRSS22	61.9761	-12.5593	2.85987	1.22553e-08	1.79378e-06
ENSG00000065802	ASB1	180.669	-12.979	3.40307	2.12963e-07	2.60757e-05
ENSG00000272379	NA	51.1946	-13.1347	3.30307	1.07748e-07	1.38592e-05
ENSG00000134198	TSPAN2	27.3152	-13.3266	3.43331	1.75551e-07	2.17036e-05
ENSG00000178726	THBD	55.1886	-13.3906	2.74133	1.43387e-09	2.34089e-07
ENSG00000132744	ACY3	12.5087	-13.4135	4.16966	2.6692e-06	0.000244529
ENSG00000165556	CDX2	23.6835	-13.9957	3.66142	2.86312e-07	3.25526e-05
ENSG00000275830	NA	19.4025	-14.3359	3.75076	3.25424e-07	3.66722e-05
ENSG00000152749	GPR180	29.7297	-14.4314	3.08225	7.57812e-09	1.14881e-06
ENSG00000162747	FCGR3B	43.2644	-14.5012	2.61989	1.01277e-10	1.84238e-08
ENSG00000254902	NA	38.0883	-14.9689	2.88913	9.52467e-10	1.57516e-07
ENSG00000177951	BET1L	26.7095	-14.9732	2.79364	3.82814e-10	6.41415e-08
ENSG00000052344	PRSS8	388.9	-15.2336	2.75286	1.9004e-10	3.4084e-08
ENSG00000203747	FCGR3A	467.577	-15.4268	2.60632	2.74802e-11	5.30202e-09
ENSG00000179958	DCTPP1	58.707	-15.5577	2.79365	2.0572e-10	3.63838e-08
ENSG00000074527	NTN4	43.8113	-15.6239	2.81911	2.4959e-10	4.35381e-08
ENSG00000100721	TCL1A	51.1369	-15.6998	3.23956	7.9033e-09	1.18401e-06
ENSG00000132688	NES	9.77657	-15.8619	4.04438	3.98867e-07	4.37556e-05
ENSG00000107185	RGP1	26.3034	-15.9905	3.20768	5.02157e-09	7.99308e-07
ENSG00000268555	NA	10.0716	-16.5024	3.41346	1.34428e-08	1.94523e-06
ENSG00000063587	ZNF275	65.1935	-16.5346	2.93834	3.17755e-10	5.39506e-08
ENSG00000288537	LOC101929116	23.3081	-16.5401	3.31704	6.99246e-09	1.0728e-06
ENSG00000150782	IL18	42.8535	-16.6821	2.73184	2.68788e-11	5.26577e-09
ENSG00000258184	NA	10.4615	-17.3295	3.87791	9.12722e-08	1.18598e-05
ENSG00000119328	ABITRAM	86.477	-17.3629	2.64516	2.95242e-12	6.5958e-10
ENSG00000285722	NA	88.4275	-17.7655	2.78487	1.1313e-11	2.401e-09
ENSG00000154764	WNT7A	54.4793	-17.8527	2.84996	2.31414e-11	4.67749e-09
ENSG00000250596	NA	59.0059	-18.609	2.82438	4.8162e-12	1.0574e-09
ENSG00000232613	NA	46.7608	-18.6998	2.78531	2.2918e-12	5.2114e-10
ENSG00000265885	RN7SL783P	4.09428	-19.1195	4.27014	1.65392e-07	2.0648e-05
ENSG00000095110	NXPE1	9.32894	-19.4343	3.70086	8.02596e-09	1.1884e-06
ENSG00000049769	PPP1R3F	12.4451	-19.8277	3.11	2.58678e-11	5.14689e-09
ENSG00000165682	CLEC1B	10.7014	-20.5922	3.24942	3.80548e-11	7.23269e-09
ENSG00000258144	LINC02406	20.74	-20.6949	2.87863	1.51794e-13	3.71719e-11
ENSG00000223646	LOC101928012	28.1009	-20.7521	2.91372	2.43717e-13	5.85566e-11
ENSG00000206192	NA	27.389	-21.0978	2.79792	1.22022e-14	3.3779e-12
ENSG00000260653	LOC100653233	10.3541	-21.3361	3.30454	2.03533e-11	4.1803e-09
ENSG00000107338	SHB	216.136	-21.4968	2.73061	9.65473e-16	2.79417e-13
ENSG00000228992	RPL5P32	13.5584	-21.5466	3.15172	1.80695e-12	4.18358e-10
ENSG00000162992	NEUROD1	13.708	-22.3286	3.38557	8.99047e-12	1.94042e-09
ENSG00000268621	IGFL2-AS1	21.5672	-22.8831	2.40369	4.98119e-22	3.0205e-19
ENSG00000137486	ARRB1	99.7155	-22.8922	2.72002	1.0689e-17	3.40285e-15
ENSG00000146233	CYP39A1	8.42583	-22.9749	3.10436	3.37407e-14	8.95112e-12
ENSG00000282057	NA	59.5805	-23.051	2.54258	3.45069e-20	1.4647e-17
ENSG00000267083	KRT18P61	36.0886	-23.0807	3.08938	1.99154e-14	5.3958e-12
ENSG00000070019	GUCY2C	139.252	-24.032	2.53229	5.92027e-22	3.27777e-19
ENSG00000173546	CSPG4	13.3156	-24.1557	2.98078	1.28843e-16	3.90641e-14
ENSG00000233454	NA	10.8258	-24.1901	3.08457	1.0502e-15	2.97183e-13
ENSG00000128591	FLNC	9.8381	-24.4062	2.7979	6.55053e-19	2.45337e-16
ENSG00000270754	NA	37.5323	-24.6106	2.86966	2.3105e-18	8.40626e-16
ENSG00000240591	NA	14.2421	-24.7638	2.71483	1.73919e-20	7.63685e-18
ENSG00000213440	NA	22.8856	-25.1259	2.54545	1.27314e-23	1.80135e-20
ENSG00000164093	PITX2	14.863	-25.1306	2.95512	4.05781e-18	1.35979e-15
ENSG00000109667	SLC2A9	37.3493	-25.2469	2.61716	1.14108e-22	9.68698e-20
ENSG00000141540	TTYH2	27.405	-25.2614	2.64987	3.41891e-22	2.18655e-19
ENSG00000133105	RXFP2	11.4192	-25.4585	2.76999	8.4683e-21	3.9939e-18
ENSG00000242258	LINC00996	17.7885	-25.7527	2.62267	1.97266e-23	2.28363e-20
ENSG00000198929	NOS1AP	15.842	-26.1491	2.69163	5.25217e-23	4.77722e-20
ENSG00000227406	NA	12.8088	-26.6095	2.98144	8.34571e-20	3.4282e-17
ENSG00000280693	SH3PXD2A-AS1	13.4307	-26.9614	3.15829	2.44625e-18	8.62526e-16
ENSG00000114812	VIPR1	23.2893	-27.3169	2.97361	6.97591e-21	3.41658e-18
ENSG00000257957	QRSL1P3	43.3531	-27.4551	3.11969	2.2747e-19	9.05187e-17
ENSG00000188916	INSYN2A	22.8969	-27.8794	2.86745	3.88516e-23	4.1228e-20
ENSG00000146453	PNLDC1	13.4485	-28.4011	3.44402	2.35047e-17	7.30022e-15
ENSG00000233516	NA	12.4513	-28.4416	3.4025	9.09622e-18	2.97003e-15
ENSG00000287590	NA	11.6289	-28.4917	3.34819	2.50616e-18	8.62526e-16
ENSG00000259959	NA	14.9107	-28.5449	2.83686	1.20148e-24	2.54995e-21
ENSG00000176194	CIDEA	12.0114	-28.5453	3.29074	5.95304e-19	2.29715e-16
ENSG00000287583	NA	21.7661	-28.661	3.14946	1.2846e-20	5.8422e-18
ENSG00000262370	NA	41.7698	-28.6749	3.03834	5.4683e-22	3.16515e-19
ENSG00000230870	FBXW11P1	12.3578	-28.7142	3.09377	2.38007e-21	1.21231e-18
ENSG00000186446	ZNF501	22.4801	-28.7298	3.07456	1.31348e-21	6.96909e-19
ENSG00000272068	NA	19.0036	-28.7597	3.03207	3.4342e-22	2.18655e-19
ENSG00000077080	ACTL6B	19.5914	-28.7658	3.03001	3.16426e-22	2.18655e-19
ENSG00000239513	LINC01210	28.4554	-28.7662	3.03065	3.22192e-22	2.18655e-19
ENSG00000179044	EXOC3L1	19.4316	-28.7739	3.02117	2.36057e-22	1.87872e-19
ENSG00000137441	FGFBP2	35.0029	-28.8357	2.94403	1.67839e-23	2.13726e-20
ENSG00000250584	LINC01511	15.8326	-28.8419	2.93237	1.11675e-23	1.77759e-20
ENSG00000010379	SLC6A13	15.7212	-28.8464	2.92213	7.8044e-24	1.41973e-20
ENSG00000288568	LOC101928737	39.1061	-28.9469	2.79116	4.72959e-26	1.20453e-22
ENSG00000279474	NA	15.3441	-28.9552	2.78882	4.18051e-26	1.20453e-22
ENSG00000279221	NA	48.0517	-29.0682	2.62468	2.32e-29	9.84764e-26
ENSG00000197444	OGDHL	15.1151	-29.0893	2.60375	7.79908e-30	4.96567e-26
ENSG00000163536	SERPINI1	74.621	-29.1243	2.55312	5.35399e-31	6.81777e-27

## Sheet: TIM3+LAG3+ vs DP DEGs
Significantly differentially expressed genes between TIM3+LAG3+ and DP OAC TILs
Ensembl ID	Gene Symbol	baseMean	log2FoldChange	lfcSE	pvalue	padj
ENSG00000272144	NA	20.2666	35.8609	3.30582	5.38374e-29	6.85566e-25
ENSG00000077080	ACTL6B	19.5914	31.8796	3.1199	9.44225e-26	4.00792e-22
ENSG00000164093	PITX2	14.863	29.0468	3.0304	8.64717e-23	7.86522e-20
ENSG00000259959	NA	14.9107	28.5294	2.92818	2.02837e-23	2.21421e-20
ENSG00000228992	RPL5P32	13.5584	28.3441	3.20474	9.47373e-20	4.15995e-17
ENSG00000279474	NA	15.3441	28.0592	2.87845	2.08658e-23	2.21421e-20
ENSG00000109667	SLC2A9	37.3493	27.5812	2.72016	4.45955e-25	9.88383e-22
ENSG00000270754	NA	37.5323	27.5153	2.97987	3.12468e-21	1.80862e-18
ENSG00000279221	NA	48.0517	27.3292	2.73151	1.81518e-24	2.56827e-21
ENSG00000287583	NA	21.7661	26.9052	3.27401	2.64353e-17	8.01492e-15
ENSG00000179044	EXOC3L1	19.4316	26.6311	3.12478	2.10201e-18	7.43529e-16
ENSG00000010379	SLC6A13	15.7212	25.6344	3.04273	5.65299e-18	1.84577e-15
ENSG00000280693	SH3PXD2A-AS1	13.4307	25.334	3.26575	1.38343e-15	2.84139e-13
ENSG00000198929	NOS1AP	15.842	25.3084	2.79035	1.98782e-20	9.73573e-18
ENSG00000137486	ARRB1	99.7155	25.2299	2.82715	7.56065e-20	3.43848e-17
ENSG00000227406	NA	12.8088	25.1903	3.0966	6.82662e-17	1.88979e-14
ENSG00000141540	TTYH2	27.405	25.0668	2.75566	1.61423e-20	8.56483e-18
ENSG00000239513	LINC01210	28.4554	25.028	3.15729	3.77387e-16	8.5815e-14
ENSG00000287590	NA	11.6289	24.9994	3.48574	1.20497e-13	1.96719e-11
ENSG00000250596	NA	59.0059	24.8147	2.8276	3.01828e-19	1.16469e-16
ENSG00000213440	NA	22.8856	24.694	2.65197	2.30765e-21	1.46928e-18
ENSG00000223646	LOC101928012	28.1009	24.6481	2.99756	3.56884e-17	1.05687e-14
ENSG00000146453	PNLDC1	13.4485	24.5611	3.56442	9.46131e-13	1.32396e-10
ENSG00000095110	NXPE1	9.32894	24.5403	3.59436	1.46953e-12	1.99074e-10
ENSG00000232613	NA	46.7608	24.2353	2.80608	1.11242e-18	4.04731e-16
ENSG00000163536	SERPINI1	74.621	23.9751	2.63529	1.85727e-20	9.46021e-18
ENSG00000250584	LINC01511	15.8326	23.6605	3.07205	2.70268e-15	5.29477e-13
ENSG00000282057	NA	59.5805	23.4517	2.64835	1.79222e-19	7.36197e-17
ENSG00000268621	IGFL2-AS1	21.5672	23.3068	2.50116	2.60645e-21	1.5805e-18
ENSG00000162992	NEUROD1	13.708	23.1712	3.47361	5.11254e-12	6.44586e-10
ENSG00000049769	PPP1R3F	12.4451	23.0689	3.15367	5.4919e-14	9.20182e-12
ENSG00000165682	CLEC1B	10.7014	22.9072	3.31587	1.03733e-12	1.4358e-10
ENSG00000233516	NA	12.4513	22.8651	3.55839	2.65775e-11	3.10493e-09
ENSG00000275830	NA	19.4025	22.8183	3.10822	4.6586e-14	7.90968e-12
ENSG00000240591	NA	14.2421	22.7301	2.83134	2.27391e-16	5.67765e-14
ENSG00000268555	NA	10.0716	22.4164	3.079	7.65316e-14	1.26565e-11
ENSG00000186446	ZNF501	22.4801	21.9817	3.22416	2.1468e-12	2.84765e-10
ENSG00000070019	GUCY2C	139.252	21.9676	2.63769	2.0787e-17	6.52354e-15
ENSG00000242258	LINC00996	17.7885	21.9381	2.73965	2.94163e-16	7.06769e-14
ENSG00000258184	NA	10.4615	20.4862	3.55853	1.79384e-09	1.75713e-07
ENSG00000154764	WNT7A	54.4793	20.2559	2.81748	1.80718e-13	2.80642e-11
ENSG00000257957	QRSL1P3	43.3531	20.2239	3.31186	2.37454e-10	2.54096e-08
ENSG00000146233	CYP39A1	8.42583	20.0034	3.25958	1.98853e-10	2.14592e-08
ENSG00000288568	LOC101928737	39.1061	19.7901	2.9864	9.02964e-12	1.11634e-09
ENSG00000197444	OGDHL	15.1151	19.0076	2.75887	1.55704e-12	2.08709e-10
ENSG00000258144	LINC02406	20.74	18.7422	3.01149	1.16049e-10	1.29629e-08
ENSG00000267083	KRT18P61	36.0886	18.5524	3.28667	3.17038e-09	2.99049e-07
ENSG00000265885	RN7SL783P	4.09428	18.3645	4.26545	1.21043e-06	8.15534e-05
ENSG00000272068	NA	19.0036	18.1935	3.28618	5.44307e-09	4.81316e-07
ENSG00000130147	SH3BP4	98.1289	17.7378	2.71818	1.63866e-11	1.95015e-09
ENSG00000128591	FLNC	9.8381	17.6835	3.033	1.04666e-09	1.05779e-07
ENSG00000183395	PMCH	39.8506	17.0017	3.34989	4.37019e-08	3.63726e-06
ENSG00000186871	ERCC6L	477.757	16.9036	4.5557	6.7539e-06	0.000401889
ENSG00000108622	ICAM2	215.512	16.861	2.84988	5.61804e-10	5.9124e-08
ENSG00000107185	RGP1	26.3034	16.8133	3.02633	3.94814e-09	3.61695e-07
ENSG00000173546	CSPG4	13.3156	16.5702	3.29586	4.96282e-08	4.0772e-06
ENSG00000133105	RXFP2	11.4192	16.5359	3.0598	8.05125e-09	6.97447e-07
ENSG00000280295	NA	74.4182	16.3273	2.95763	4.22122e-09	3.8395e-07
ENSG00000188916	INSYN2A	22.8969	16.0301	3.23242	5.91763e-08	4.79969e-06
ENSG00000262370	NA	41.7698	15.6892	3.46982	3.49857e-07	2.62064e-05
ENSG00000230870	FBXW11P1	12.3578	15.6773	3.56083	5.57305e-07	3.98693e-05
ENSG00000165457	FOLR2	90.2508	14.8886	4.96346	3.51877e-05	0.00177107
ENSG00000241537	NA	29.2987	14.0927	4.22973	1.41454e-05	0.000773081
ENSG00000174564	IL20RB	21.2719	13.9964	2.96176	8.43835e-08	6.67416e-06
ENSG00000137441	FGFBP2	35.0029	13.2187	3.64151	4.94677e-06	0.000298541
ENSG00000104147	OIP5	28.3029	12.8793	3.02427	4.18097e-07	3.0598e-05
ENSG00000206192	NA	27.389	12.2257	3.55111	7.68041e-06	0.000450702
ENSG00000114812	VIPR1	23.2893	12.1996	3.87617	1.91288e-05	0.00103654
ENSG00000186577	SMIM29	22.0902	12.0226	3.61365	1.08547e-05	0.000608918
ENSG00000163126	ANKRD23	11.2679	11.7668	4.01151	3.37762e-05	0.0017343
ENSG00000101935	AMMECR1	150.922	11.1339	2.52713	1.20109e-07	9.44116e-06
ENSG00000279636	LINC00216	23.6675	11.1173	3.57136	1.94475e-05	0.00104934
ENSG00000236581	STARD13-AS	25.0032	11.019	3.03585	3.29979e-06	0.000203978
ENSG00000258956	NA	669.353	10.9822	3.40081	1.34209e-05	0.000739835
ENSG00000134760	DSG1	24.124	10.6217	3.67219	3.6581e-05	0.00181254
ENSG00000287978	LOC100996756	34.3564	10.4643	3.58882	3.43186e-05	0.00174805
ENSG00000204237	OXLD1	39.7357	10.4204	3.70371	4.56254e-05	0.00218419
ENSG00000176194	CIDEA	12.0114	10.3562	4.7144	0.000204889	0.00751889
ENSG00000126458	RRAS	25.1947	10.3088	3.54213	3.49827e-05	0.00176774
ENSG00000139737	SLAIN1	32.557	10.292	4.1569	0.000108211	0.00447391
ENSG00000272282	NA	74.1343	9.96654	3.08388	1.32406e-05	0.000733071
ENSG00000219545	UMAD1	314.323	9.81089	3.48026	4.64197e-05	0.00221389
ENSG00000183621	ZNF438	126.605	9.72616	3.36396	3.82525e-05	0.00187349
ENSG00000140280	LYSMD2	78.6881	9.6765	2.85754	7.97146e-06	0.00046351
ENSG00000168060	NAALADL1	34.7531	9.5589	4.12094	0.000164188	0.0062786
ENSG00000134198	TSPAN2	27.3152	9.51413	3.6148	7.80789e-05	0.00341669
ENSG00000163808	KIF15	237.092	9.44657	3.14769	2.87207e-05	0.00149889
ENSG00000123080	CDKN2C	61.1664	9.41257	3.66931	9.32691e-05	0.00399895
ENSG00000143167	GPA33	118.718	9.29529	3.71565	0.000110365	0.00454145
ENSG00000130775	THEMIS2	161.277	9.24175	2.82904	1.28359e-05	0.000713764
ENSG00000175283	DOLK	60.5988	9.17222	3.68742	0.000115998	0.00474959
ENSG00000233828	NA	30.1647	9.11913	3.1215	3.8061e-05	0.00187131
ENSG00000136982	DSCC1	64.1039	8.80318	3.05658	4.54495e-05	0.00218398
ENSG00000196636	SDHAF3	33.2472	8.56844	2.83459	3.22158e-05	0.00166762
ENSG00000100997	ABHD12	415.614	8.56788	2.60441	1.41202e-05	0.000773081
ENSG00000103248	MTHFSD	63.6166	8.51417	3.71128	0.000199981	0.00742437
ENSG00000158525	CPA5	30.3387	8.39492	3.79893	0.000245134	0.00871939
ENSG00000124549	BTN2A3P	27.0688	8.34708	2.97558	6.21155e-05	0.00279498
ENSG00000182795	C1orf116	92.1425	8.12703	3.1034	0.000104495	0.00437709
ENSG00000236618	PITPNA-AS1	11.8	8.02233	2.792	5.7536e-05	0.00264499
ENSG00000288398	NA	225.07	8.00479	2.88965	7.51587e-05	0.00333474
ENSG00000171135	JAGN1	46.9604	7.99942	3.3413	0.00017943	0.00676401
ENSG00000123124	WWP1	108.115	7.93839	2.50166	2.58682e-05	0.00136118
ENSG00000261490	NA	9.30682	7.93712	4.55357	0.00068792	0.0200917
ENSG00000005882	PDK2	41.8027	7.9041	2.99873	0.000107076	0.00445589
ENSG00000178922	HYI	14.1229	7.89386	3.86048	0.000379999	0.0127005
ENSG00000180509	KCNE1	64.6692	7.8858	2.26905	1.0116e-05	0.00057541
ENSG00000224383	PRR29	127.701	7.82185	2.67424	5.40999e-05	0.00253275
ENSG00000188191	PRKAR1B	59.8605	7.80905	2.52099	3.40446e-05	0.00174106
ENSG00000162413	KLHL21	76.7479	7.7593	2.98942	0.000122846	0.0049661
ENSG00000204946	ZNF783	607.12	7.74335	2.64567	5.55045e-05	0.00257016
ENSG00000136840	ST6GALNAC4	85.7995	7.46334	4.05296	0.000619652	0.0186443
ENSG00000243836	WDR86-AS1	13.4609	7.45532	4.8099	0.00109055	0.0282256
ENSG00000196458	ZNF605	107.778	7.41869	2.08645	1.01219e-05	0.00057541
ENSG00000138100	TRIM54	27.9832	7.36184	4.02425	0.000648187	0.0191509
ENSG00000136449	MYCBPAP	49.9796	7.34683	2.5935	8.25289e-05	0.00358677
ENSG00000060566	CREB3L3	14.219	7.29143	4.45027	0.000946573	0.0256461
ENSG00000286312	NA	28.0652	7.28278	2.97687	0.000198385	0.00741026
ENSG00000183655	KLHL25	130.664	7.22537	3.7391	0.00055057	0.0169347
ENSG00000116273	PHF13	34.6557	7.20602	4.2864	0.000887775	0.0244184
ENSG00000151164	RAD9B	9.57426	6.95422	3.35237	0.000454868	0.014627
ENSG00000267252	LINC01255	76.4344	6.94573	2.79114	0.000205889	0.0075339
ENSG00000170684	ZNF296	47.3913	6.94164	3.54426	0.000565346	0.0172641
ENSG00000233822	H2BC15	101.759	6.92709	2.99711	0.000293672	0.0101518
ENSG00000196642	RABL6	34.5264	6.90115	2.36909	8.39465e-05	0.00362364
ENSG00000166206	GABRB3	48.4654	6.86235	3.05382	0.000339329	0.0115227
ENSG00000124635	H2BC11	103.699	6.80063	3.34704	0.000515473	0.016049
ENSG00000204103	MAFB	39.0091	6.76352	3.13469	0.000414525	0.0135348
ENSG00000177674	AGTRAP	40.2968	6.74701	3.25693	0.000487706	0.0154106
ENSG00000187812	NA	31.8119	6.73265	3.11133	0.000414071	0.0135348
ENSG00000165312	OTUD1	34.5713	6.70466	3.80128	0.000858616	0.0239248
ENSG00000198768	APCDD1L	46.6026	6.64173	4.02102	0.0010672	0.0277909
ENSG00000131471	AOC3	53.4632	6.63125	3.2799	0.000553716	0.0169904
ENSG00000229442	NA	23.1845	6.5928	3.71638	0.00086937	0.024031
ENSG00000183638	RP1L1	76.9473	6.5845	2.39039	0.000139282	0.00550765
ENSG00000279529	NA	24.5966	6.51945	3.81399	0.000994615	0.0265523
ENSG00000101003	GINS1	77.1623	6.39638	2.51597	0.000232841	0.00839941
ENSG00000181220	ZNF746	37.0556	6.3909	2.6277	0.000287564	0.010005
ENSG00000266028	SRGAP2	183.99	6.34473	2.06159	7.69695e-05	0.0033869
ENSG00000158769	F11R	83.4897	6.33034	3.43322	0.000832391	0.023296
ENSG00000204091	TDRG1	98.6039	6.32631	2.96339	0.00050409	0.0158888
ENSG00000168763	CNNM3	62.9601	6.30917	3.19429	0.000668948	0.0196729
ENSG00000160013	PTGIR	99.8442	6.2425	2.25714	0.000160888	0.00621457
ENSG00000183605	SFXN4	65.0828	6.21016	2.9874	0.00057993	0.0176249
ENSG00000168077	SCARA3	16.1108	6.19058	3.91124	0.00135928	0.0333508
ENSG00000179750	APOBEC3B	17.1346	6.09866	3.49766	0.00106255	0.0277833
ENSG00000039068	CDH1	218.145	6.06128	2.40138	0.000280143	0.00980038
ENSG00000091513	TF	200.811	5.94179	1.71299	3.64144e-05	0.00181133
ENSG00000281974	NA	50.0295	5.93972	3.77451	0.00148537	0.0355765
ENSG00000067646	ZFY	1039.47	5.92847	3.79919	0.00152386	0.0363386
ENSG00000233184	LOC102606465	40.6207	5.8794	3.76794	0.00154691	0.0368195
ENSG00000135338	LCA5	66.285	5.84847	3.76279	0.00157762	0.0374684
ENSG00000165275	TRMT10B	40.8385	5.81838	2.73393	0.000620794	0.0186443
ENSG00000104524	PYCR3	15.0238	5.80883	3.93419	0.0018193	0.0424217
ENSG00000106565	TMEM176B	138.302	5.74433	2.95641	0.000866526	0.024031
ENSG00000281357	ARRDC3-AS1	34.3637	5.73925	3.47002	0.00138666	0.0336904
ENSG00000233578	NA	71.2513	5.70093	3.86217	0.00188053	0.0433791
ENSG00000166401	SERPINB8	71.3559	5.65875	2.7944	0.000784041	0.0223344
ENSG00000166035	LIPC	48.7163	5.59246	2.79411	0.000836135	0.0233494
ENSG00000264707	L3MBTL4-AS1	14.2308	5.58006	3.80684	0.00198601	0.0454036
ENSG00000272008	NA	34.3813	5.54508	3.95059	0.0022254	0.0494558
ENSG00000148341	SH3GLB2	38.6105	5.49514	2.27697	0.000439694	0.0142108
ENSG00000172548	NIPAL4	92.322	5.4718	3.59995	0.00188383	0.0433791
ENSG00000100425	BRD1	177.664	5.45599	3.63105	0.0019475	0.0446033
ENSG00000186918	ZNF395	37.5258	5.42013	3.00815	0.00122853	0.0310601
ENSG00000140043	PTGR2	266.287	5.41529	2.12241	0.000357743	0.0120198
ENSG00000129990	SYT5	47.9074	5.40038	2.74414	0.000952265	0.025691
ENSG00000197885	NKIRAS1	189.098	5.36354	2.23603	0.000477435	0.0151433
ENSG00000153130	SCOC	121.117	5.32694	2.89115	0.00119471	0.0305997
ENSG00000164086	DUSP7	18.6983	5.31754	3.39747	0.00184966	0.0429027
ENSG00000188112	C6orf132	51.5095	5.31072	1.91433	0.000249268	0.00883437
ENSG00000167363	FN3K	24.0325	5.29969	2.35179	0.000625777	0.0187057
ENSG00000175105	ZNF654	178.236	5.28299	2.36218	0.000648027	0.0191509
ENSG00000119771	KLHL29	89.7335	5.27326	3.5489	0.00212867	0.0479761
ENSG00000130589	HELZ2	51.4371	5.26116	2.03914	0.000364005	0.012198
ENSG00000221836	OR2A5	42.4342	5.21015	2.89029	0.00133061	0.032965
ENSG00000198483	ANKRD35	57.2981	5.18716	2.77645	0.00121239	0.0308772
ENSG00000146282	RARS2	914.234	5.16066	2.0318	0.000408086	0.0134278
ENSG00000204564	C6orf136	29.3306	5.12246	2.56577	0.00101781	0.0268895
ENSG00000159398	CES5A	19.7906	5.05172	3.25225	0.00207669	0.0468876
ENSG00000172530	BANP	222.877	5.02634	2.05377	0.000506563	0.0159273
ENSG00000137124	ALDH1B1	61.5478	4.91087	3.05759	0.00202149	0.0458852
ENSG00000166801	FAM111A	178.806	4.80241	2.17495	0.000824081	0.0232165
ENSG00000085999	RAD54L	39.3493	4.7516	2.51658	0.00139661	0.0338107
ENSG00000149476	TKFC	849.51	4.71794	2.59873	0.00158352	0.0374806
ENSG00000279394	NA	10.7017	4.71617	2.59912	0.00158695	0.0374922
ENSG00000248008	NRAV	17.4563	4.45124	2.48541	0.00182226	0.0424217
ENSG00000104980	TIMM44	911.724	4.42383	2.24579	0.001389	0.0336904
ENSG00000104756	KCTD9	139.647	4.01796	1.76755	0.000957293	0.025772
ENSG00000170006	TMEM154	289.557	4.0139	1.94456	0.0013584	0.0333508
ENSG00000130340	SNX9	1188.27	3.71249	2.05514	0.0022609	0.0498966
ENSG00000100908	EMC9	85.882	3.70772	1.97854	0.00202014	0.0458852
ENSG00000068400	GRIPAP1	807.594	-3.87185	2.16076	0.00221646	0.0493433
ENSG00000072134	EPN2	92.703	-4.00937	1.93328	0.00133841	0.0330704
ENSG00000179571	NBPF17P	20.9158	-4.24855	2.1078	0.00137	0.0335492
ENSG00000280007	NA	60.6107	-4.31627	1.9197	0.000915756	0.02495
ENSG00000204677	FAM153CP	51.752	-4.36758	1.88996	0.000811868	0.0229388
ENSG00000265313	NA	13.7136	-4.3871	2.45438	0.00187657	0.0433689
ENSG00000179915	NRXN1	243.988	-4.45847	2.49574	0.00183009	0.0425262
ENSG00000143553	SNAPIN	259.251	-4.49337	2.70626	0.00219277	0.0491543
ENSG00000154124	OTULIN	137.132	-4.52768	2.60288	0.00191658	0.0440536
ENSG00000117395	EBNA1BP2	1019.98	-4.55822	2.51991	0.00170172	0.0398341
ENSG00000144366	GULP1	70.6994	-4.58502	2.32484	0.00130485	0.0325165
ENSG00000173258	ZNF483	44.6454	-4.59095	2.39409	0.00141868	0.034215
ENSG00000180185	FAHD1	19.1936	-4.61852	2.51904	0.00160072	0.0377194
ENSG00000128917	DLL4	38.6362	-4.62248	2.45691	0.00148341	0.0355765
ENSG00000134531	EMP1	161.134	-4.64852	2.90835	0.0022669	0.0499423
ENSG00000198561	CTNND1	360.784	-4.67993	2.0845	0.000812423	0.0229388
ENSG00000123131	PRDX4	158.234	-4.69495	2.90171	0.00216053	0.0485224
ENSG00000115561	CHMP3	167.762	-4.71296	2.0433	0.000725283	0.0209903
ENSG00000115457	IGFBP2	31.5322	-4.73703	2.39864	0.00122643	0.0310601
ENSG00000095485	CWF19L1	269.533	-4.75199	2.62795	0.00158006	0.0374684
ENSG00000178425	NT5DC1	270.984	-4.81926	2.86303	0.00186318	0.0431377
ENSG00000110871	COQ5	118.975	-4.82255	2.36009	0.0010649	0.0277879
ENSG00000113140	SPARC	4474.11	-4.84118	2.80182	0.00172569	0.0403209
ENSG00000178694	NSUN3	32.5753	-4.8581	2.35771	0.00102204	0.0269454
ENSG00000138642	HERC6	94.1887	-4.89644	2.43836	0.00109374	0.0282509
ENSG00000125775	SDCBP2	160.641	-4.902	3.15475	0.00219639	0.0491543
ENSG00000222009	BTBD19	48.7651	-4.9101	2.6193	0.00134006	0.0330704
ENSG00000198759	EGFL6	119.308	-4.95049	3.1335	0.00207211	0.0468673
ENSG00000118946	PCDH17	39.6527	-4.9548	2.63136	0.00129951	0.0324471
ENSG00000164338	UTP15	141.922	-5.00858	2.4814	0.00102911	0.0270199
ENSG00000108244	KRT23	315.844	-5.02857	3.32674	0.00223357	0.0494649
ENSG00000104290	FZD3	22.6491	-5.046	3.32779	0.00220295	0.0491731
ENSG00000105393	BABAM1	140.867	-5.05198	2.77372	0.00137552	0.033616
ENSG00000267270	PARD6G-AS1	27.3931	-5.05543	2.9691	0.00164902	0.0387428
ENSG00000054277	OPN3	14.7376	-5.06797	2.51374	0.00100861	0.0267139
ENSG00000141738	GRB7	308.568	-5.07645	3.22662	0.00199518	0.0455315
ENSG00000102349	KLF8	43.8126	-5.08734	2.2249	0.000647133	0.0191509
ENSG00000233086	LNCARSR	49.2713	-5.10181	2.42242	0.000862411	0.023978
ENSG00000153064	BANK1	39.3338	-5.16968	3.35719	0.00202959	0.0459872
ENSG00000138674	SEC31A	1061.59	-5.17298	1.82912	0.000239367	0.00856209
ENSG00000178996	SNX18	73.3298	-5.17643	3.06123	0.0016025	0.0377194
ENSG00000259661	NA	30.4703	-5.18318	2.84915	0.00131059	0.0325959
ENSG00000284848	LINC02359	56.5241	-5.184	2.57746	0.000969907	0.0260565
ENSG00000211900	IGHJ6	21.7343	-5.18932	2.88267	0.00134661	0.0331678
ENSG00000160746	ANO10	20.4659	-5.20225	2.17588	0.000518286	0.0160972
ENSG00000255252	NA	16.0167	-5.20417	3.00341	0.00148631	0.0355765
ENSG00000187860	CCDC157	71.0547	-5.22981	2.10126	0.000433087	0.0140687
ENSG00000131477	RAMP2	35.9808	-5.23848	3.56053	0.00220495	0.0491731
ENSG00000181523	SGSH	199.882	-5.25622	2.56751	0.000889755	0.0244184
ENSG00000122550	KLHL7	176.865	-5.26394	2.83433	0.00119669	0.0305997
ENSG00000149716	LTO1	126.508	-5.28877	2.61804	0.000916757	0.02495
ENSG00000240583	AQP1	234.728	-5.32141	3.69975	0.0022588	0.0498966
ENSG00000106538	RARRES2	170.233	-5.33939	2.97896	0.00128601	0.0322364
ENSG00000197879	MYO1C	68.8946	-5.34481	2.93698	0.00122933	0.0310601
ENSG00000172765	TMCC1	62.7016	-5.35377	2.51202	0.000747031	0.021425
ENSG00000016391	CHDH	32.2896	-5.38265	3.75487	0.00223064	0.0494649
ENSG00000117115	PADI2	26.4074	-5.42382	2.95806	0.00116696	0.0300203
ENSG00000204310	AGPAT1	17.3316	-5.429	3.58324	0.00192616	0.0441942
ENSG00000287963	NA	38.1657	-5.43083	2.38585	0.00057015	0.0173691
ENSG00000000971	CFH	150.497	-5.43441	3.15184	0.00138065	0.033616
ENSG00000137054	POLR1E	570.082	-5.4802	3.25687	0.00144966	0.034896
ENSG00000146072	TNFRSF21	127.748	-5.48239	3.22645	0.00141109	0.0340965
ENSG00000177576	C18orf32	33.9921	-5.50933	2.58692	0.000702439	0.0204688
ENSG00000091409	ITGA6	116.868	-5.51773	3.07299	0.00119577	0.0305997
ENSG00000214293	APTR	66.2882	-5.52233	2.42654	0.000548836	0.0169222
ENSG00000185002	RFX6	14.9366	-5.5297	3.86338	0.00213565	0.0480484
ENSG00000156052	GNAQ	34.6655	-5.53115	2.84939	0.000943711	0.0256231
ENSG00000135966	TGFBRAP1	91.5079	-5.55875	2.62885	0.000705591	0.0205137
ENSG00000247572	CKMT2-AS1	53.3673	-5.60092	1.99042	0.000201155	0.00744623
ENSG00000087245	MMP2	421.782	-5.60868	3.23485	0.00127583	0.0320441
ENSG00000116906	GNPAT	80.1999	-5.62128	2.77977	0.000799431	0.0226725
ENSG00000162493	PDPN	90.1809	-5.63647	2.91504	0.000916963	0.02495
ENSG00000157470	FAM81A	22.5488	-5.65239	3.37225	0.00137802	0.033616
ENSG00000232869	TRBV29-1	30.2153	-5.6663	3.93149	0.00201426	0.0458848
ENSG00000129925	PGAP6	50.3832	-5.67153	2.08097	0.000230663	0.00834448
ENSG00000129219	PLD2	27.2563	-5.69239	3.13185	0.00108209	0.0280639
ENSG00000077585	GPR137B	232.67	-5.69457	2.44469	0.000465641	0.0148608
ENSG00000186814	ZSCAN30	106.949	-5.71826	2.20514	0.000288952	0.0100259
ENSG00000100290	BIK	71.7874	-5.71862	2.97489	0.000904928	0.0247814
ENSG00000101665	SMAD7	242.193	-5.72468	2.72485	0.000674487	0.0197901
ENSG00000224924	LINC00320	93.4783	-5.73134	3.07585	0.000990784	0.0265056
ENSG00000182511	FES	51.4664	-5.73821	3.34224	0.00125244	0.031519
ENSG00000139324	TMTC3	54.0136	-5.76223	2.6633	0.000598741	0.0181101
ENSG00000116685	KIAA2013	349.191	-5.76852	3.14789	0.0010274	0.0270199
ENSG00000279759	NA	41.3129	-5.76938	3.60266	0.00149605	0.0357425
ENSG00000167972	ABCA3	22.5394	-5.82399	3.50088	0.00132702	0.03294
ENSG00000214297	NA	29.5176	-5.84139	2.50393	0.000434474	0.0140778
ENSG00000102871	TRADD	302.081	-5.86576	2.56169	0.000463172	0.0148192
ENSG00000153558	FBXL2	22.0575	-5.87063	2.24007	0.000255645	0.00901767
ENSG00000182809	CRIP2	107.809	-5.93571	3.28177	0.00100671	0.0267139
ENSG00000099958	DERL3	74.442	-5.94789	3.23102	0.000950632	0.025691
ENSG00000163389	POGLUT1	690.889	-5.96418	2.21856	0.000215	0.00784475
ENSG00000088812	ATRN	104.018	-5.96783	2.86954	0.000634666	0.018927
ENSG00000215251	FASTKD5	85.2769	-5.97019	3.38256	0.00106945	0.0277926
ENSG00000131095	GFAP	31.0995	-5.97495	3.18585	0.00088928	0.0244184
ENSG00000198963	RORB	25.4883	-5.9896	3.33024	0.00100499	0.0267139
ENSG00000225032	LOC102723566	35.9147	-5.99115	3.4739	0.00113567	0.0292745
ENSG00000127995	CASD1	25.4151	-6.0042	3.59735	0.00124076	0.0312868
ENSG00000211800	TRAV20	26.7435	-6.02085	3.20438	0.000869976	0.024031
ENSG00000166923	GREM1	241.035	-6.04989	2.09258	0.000136924	0.00544873
ENSG00000162614	NEXN	97.2848	-6.05602	2.52977	0.000355787	0.0120079
ENSG00000172348	RCAN2	134.386	-6.07953	3.0929	0.000737095	0.0212028
ENSG00000255850	RXYLT1-AS1	43.3626	-6.11974	3.12195	0.000733192	0.0211711
ENSG00000226200	NA	292.716	-6.17354	2.6732	0.000393542	0.0130658
ENSG00000129636	ITFG1	187.101	-6.20051	2.82792	0.000478058	0.0151433
ENSG00000165861	ZFYVE1	1372.37	-6.20999	3.12874	0.000681087	0.0199378
ENSG00000143320	CRABP2	43.1877	-6.24628	3.21591	0.000723099	0.0209748
ENSG00000125733	TRIP10	49.2881	-6.25469	3.90301	0.00129018	0.0322772
ENSG00000124786	SLC35B3	141.519	-6.26999	2.40277	0.000216573	0.00787953
ENSG00000169087	HSPBAP1	103.657	-6.27903	3.30213	0.000766745	0.021941
ENSG00000154822	PLCL2	62.4501	-6.28862	3.33554	0.000785756	0.0223344
ENSG00000003147	ICA1	169.989	-6.32005	2.88855	0.00046025	0.0147628
ENSG00000137269	LRRC1	41.7762	-6.33325	3.30957	0.000737618	0.0212028
ENSG00000222047	C10orf55	66.5265	-6.36618	2.6283	0.000296013	0.0101876
ENSG00000227682	NA	40.7642	-6.36675	2.37495	0.000179834	0.00676401
ENSG00000132204	NA	33.0038	-6.40107	2.64765	0.000294174	0.0101518
ENSG00000119681	LTBP2	75.3825	-6.40527	2.30149	0.000143159	0.00562649
ENSG00000164010	ERMAP	28.232	-6.42	2.78031	0.000356446	0.0120079
ENSG00000163812	ZDHHC3	77.9612	-6.50328	2.60843	0.000244282	0.00871341
ENSG00000186792	HYAL3	32.4476	-6.67407	4.24344	0.00122171	0.0310525
ENSG00000133020	MYH8	19.1435	-6.67804	3.95281	0.000988085	0.026489
ENSG00000110400	NECTIN1	45.082	-6.68049	3.49657	0.000665012	0.0196025
ENSG00000164509	IL31RA	53.4881	-6.71384	2.03378	3.48668e-05	0.00176774
ENSG00000261359	PYCARD-AS1	38.6688	-6.71672	3.76779	0.000827353	0.0232572
ENSG00000101000	PROCR	86.62	-6.72958	3.07131	0.000394308	0.0130658
ENSG00000173744	AGFG1	360.182	-6.78074	2.87499	0.000282853	0.00986807
ENSG00000061918	GUCY1B1	20.7325	-6.78185	3.33193	0.000515119	0.016049
ENSG00000140274	DUOXA2	235.708	-6.78784	3.18765	0.000433064	0.0140687
ENSG00000272335	NA	21.325	-6.79088	3.09226	0.000382555	0.0127525
ENSG00000139718	SETD1B	47.6409	-6.80708	3.15725	0.000409762	0.0134482
ENSG00000280132	NA	22.2297	-6.85103	3.59881	0.000641001	0.0190713
ENSG00000182492	BGN	88.2659	-6.852	2.77465	0.000221792	0.00804643
ENSG00000138079	SLC3A1	152.898	-6.87038	2.50778	0.000125838	0.00507097
ENSG00000177103	DSCAML1	12.3275	-6.87622	4.16391	0.00100906	0.0267139
ENSG00000188070	C11orf95	33.1936	-6.90702	3.45571	0.000530398	0.0164333
ENSG00000281692	PACRG-AS1	83.0228	-6.9137	3.56984	0.000593087	0.0179818
ENSG00000162981	LRATD1	84.4022	-6.92054	3.4321	0.000511413	0.0160402
ENSG00000249035	CLMAT3	109.552	-6.93372	2.77836	0.000203904	0.00750439
ENSG00000279901	NA	21.3518	-6.93731	4.25263	0.00103285	0.0270625
ENSG00000162366	PDZK1IP1	166.149	-6.97678	2.4864	0.000103506	0.00437709
ENSG00000139329	LUM	1010.34	-7.02484	2.92002	0.000235843	0.00848369
ENSG00000152433	ZNF547	57.6452	-7.03529	3.70061	0.000612711	0.0184888
ENSG00000275457	NA	12.4166	-7.04077	3.56576	0.00053399	0.0165045
ENSG00000163481	RNF25	18.6914	-7.0574	4.06804	0.000829233	0.0232587
ENSG00000170145	SIK2	132.46	-7.06078	2.14216	2.85423e-05	0.00149571
ENSG00000279861	NA	72.4742	-7.07808	2.67129	0.000139702	0.00550765
ENSG00000173465	ZNRD2	51.0026	-7.08777	3.01857	0.000258575	0.00907078
ENSG00000204301	NOTCH4	83.237	-7.09333	2.13195	2.55772e-05	0.00135145
ENSG00000143793	C1orf35	62.4541	-7.12209	2.30991	4.92883e-05	0.00233322
ENSG00000115414	FN1	329.633	-7.12837	2.67416	0.00013221	0.00529421
ENSG00000119714	GPR68	182.242	-7.15598	2.49765	8.31773e-05	0.00360265
ENSG00000279204	NA	29.8909	-7.15923	4.08204	0.00078202	0.0223279
ENSG00000067221	STOML1	37.1244	-7.18862	2.60366	0.000104322	0.00437709
ENSG00000144468	RHBDD1	109.444	-7.19196	3.73493	0.000562331	0.0172133
ENSG00000217165	ANKRD18EP	9.39811	-7.22233	5.35731	0.0016907	0.039649
ENSG00000227304	NA	39.8152	-7.24414	2.42679	5.95754e-05	0.00271911
ENSG00000183172	SMDT1	21.0528	-7.24887	3.44536	0.000395033	0.0130658
ENSG00000142156	COL6A1	159.397	-7.25197	2.46361	6.58144e-05	0.00294063
ENSG00000236523	NPM1P40	26.7432	-7.25786	3.55251	0.000442738	0.014273
ENSG00000142556	ZNF614	96.2463	-7.279	2.9148	0.000178756	0.00676401
ENSG00000287134	NA	68.066	-7.28398	3.33174	0.000333642	0.0113903
ENSG00000214140	PRCD	21.7403	-7.28493	3.91685	0.000622375	0.0186478
ENSG00000129221	AIPL1	30.4594	-7.31096	2.99421	0.000198437	0.00741026
ENSG00000248932	LOC100507291	32.4562	-7.37565	2.71896	0.00010785	0.0044735
ENSG00000136158	SPRY2	60.6596	-7.38644	3.39683	0.000331632	0.0113522
ENSG00000197302	ZNF720	38.388	-7.40036	2.7033	0.000100901	0.00429723
ENSG00000157637	SLC38A10	76.4425	-7.42741	2.94881	0.000162232	0.00624128
ENSG00000213676	ATF6B	138.039	-7.47872	2.62954	7.59934e-05	0.00336007
ENSG00000132386	SERPINF1	453.238	-7.50112	2.74169	9.73871e-05	0.0041615
ENSG00000198467	TPM2	544.887	-7.52873	2.94486	0.000144467	0.00566043
ENSG00000160285	LSS	184.97	-7.5433	2.92076	0.000135747	0.00541881
ENSG00000101384	JAG1	132.54	-7.58496	2.6979	7.88313e-05	0.0034378
ENSG00000116903	EXOC8	231.644	-7.61809	3.35603	0.000257196	0.00904731
ENSG00000118600	RXYLT1	120.304	-7.684	2.53156	4.26951e-05	0.00205939
ENSG00000188643	S100A16	280.763	-7.72248	3.40067	0.000249755	0.00883437
ENSG00000131016	AKAP12	134.713	-7.75135	2.83408	8.90813e-05	0.0038323
ENSG00000229386	NA	20.1453	-7.75859	3.59525	0.000311601	0.0106952
ENSG00000250442	EIF3KP3	6.33805	-7.80654	5.29825	0.00120376	0.0307188
ENSG00000163606	CD200R1	318.665	-7.83943	3.01131	0.000117725	0.00480394
ENSG00000214960	CRPPA	28.6773	-7.88105	2.9655	0.000102498	0.00435069
ENSG00000064692	SNCAIP	38.0579	-7.88871	3.16685	0.000149389	0.00583535
ENSG00000118960	HS1BP3	45.0593	-8.00297	2.80215	6.0562e-05	0.00273474
ENSG00000169439	SDC2	248.027	-8.08613	3.89687	0.000344025	0.0116511
ENSG00000135862	LAMC1	58.4624	-8.0965	2.82051	5.65327e-05	0.00260829
ENSG00000196584	XRCC2	17.7037	-8.18218	2.70087	3.56845e-05	0.001789
ENSG00000197937	ZNF347	89.3574	-8.24154	2.12761	1.84743e-06	0.000121264
ENSG00000184208	C22orf46	44.4189	-8.288	2.93573	6.02914e-05	0.00273334
ENSG00000102241	HTATSF1	29.3591	-8.32207	3.72806	0.000236843	0.00849566
ENSG00000227186	NA	44.2596	-8.34592	3.62894	0.00020387	0.00750439
ENSG00000148926	ADM	402.034	-8.35162	3.07119	7.71323e-05	0.0033869
ENSG00000166189	HPS6	65.364	-8.39351	4.0732	0.000335567	0.0114254
ENSG00000259049	NA	28.4584	-8.40203	3.51014	0.000163994	0.0062786
ENSG00000006194	ZNF263	74.2091	-8.5025	2.96881	5.10419e-05	0.00240729
ENSG00000267815	NA	19.7195	-8.50573	3.59641	0.000171266	0.00652966
ENSG00000167779	IGFBP6	45.2957	-8.50821	3.06358	6.40132e-05	0.00287022
ENSG00000069399	BCL3	70.0538	-8.51217	2.82606	3.37671e-05	0.0017343
ENSG00000170786	SDR16C5	32.4858	-8.5397	3.43046	0.000128294	0.00515361
ENSG00000262874	C19orf84	7.85642	-8.56884	4.65389	0.000514528	0.016049
ENSG00000142871	CCN1	1923.46	-8.57008	3.39768	0.00011808	0.00480394
ENSG00000171992	SYNPO	36.3889	-8.58905	3.64922	0.000173	0.00657608
ENSG00000120708	TGFBI	287.631	-8.5993	2.7267	2.15835e-05	0.00115481
ENSG00000145824	CXCL14	49.1908	-8.60488	2.75394	2.35651e-05	0.00125556
ENSG00000285749	NA	27.4604	-8.61395	4.58228	0.000472414	0.0150393
ENSG00000167257	RNF214	75.9395	-8.63335	3.53135	0.000139647	0.00550765
ENSG00000068001	HYAL2	111.297	-8.66812	3.72098	0.000180069	0.00676401
ENSG00000279440	NA	17.1915	-8.72949	3.4407	0.000110558	0.00454145
ENSG00000123096	SSPN	98.4938	-8.82337	3.70039	0.000155142	0.00604153
ENSG00000229989	NA	100.901	-8.83737	3.88983	0.000199217	0.00741763
ENSG00000118849	RARRES1	35.0296	-8.84167	3.55859	0.000122723	0.0049661
ENSG00000137868	STRA6	36.7456	-8.94779	3.51297	0.000103945	0.00437709
ENSG00000187870	NA	128.067	-8.99019	3.18984	5.17644e-05	0.00243236
ENSG00000122861	PLAU	277.672	-8.99523	2.58985	6.57247e-06	0.000392929
ENSG00000107438	PDLIM1	142.357	-9.04113	2.45431	2.90197e-06	0.00018317
ENSG00000272009	NA	31.8023	-9.21128	2.76714	1.04555e-05	0.000589117
ENSG00000213859	KCTD11	60.6494	-9.23958	3.26865	4.8543e-05	0.00230652
ENSG00000133138	TBC1D8B	82.7842	-9.30493	3.20095	3.84807e-05	0.00187744
ENSG00000248275	TRIM52-AS1	27.098	-9.34586	2.71456	6.80807e-06	0.000403228
ENSG00000124875	CXCL6	74.5985	-9.51063	3.48078	6.03163e-05	0.00273334
ENSG00000164683	HEY1	34.4202	-9.56394	4.10851	0.00016105	0.00621457
ENSG00000263873	NA	280.195	-9.61466	2.89802	1.0208e-05	0.00057773
ENSG00000275713	H2BC9	49.9842	-9.64843	3.31136	3.6163e-05	0.00180588
ENSG00000288537	LOC101929116	23.3081	-9.73618	4.16943	0.000156015	0.00605699
ENSG00000272606	NA	7.88836	-9.7891	5.14062	0.000399506	0.0131796
ENSG00000163814	CDCP1	133.835	-9.90214	2.20826	6.8042e-08	5.48384e-06
ENSG00000019549	SNAI2	93.3874	-9.94086	3.64277	5.8538e-05	0.00268138
ENSG00000146674	IGFBP3	1296.19	-10.0239	3.07397	1.19816e-05	0.000669181
ENSG00000238227	TMEM250	23.1264	-10.0482	3.39812	3.09368e-05	0.00160795
ENSG00000128298	BAIAP2L2	32.7241	-10.1308	2.89335	5.09554e-06	0.000306069
ENSG00000064199	SPA17	34.4933	-10.1584	4.07847	0.000105138	0.00438958
ENSG00000286808	NA	460.978	-10.1978	2.80022	2.97475e-06	0.000186603
ENSG00000152952	PLOD2	56.8836	-10.2634	3.57362	3.90339e-05	0.00189716
ENSG00000072952	IRAG1	56.7897	-10.2946	2.87074	3.69837e-06	0.000226419
ENSG00000230091	NA	27.9502	-10.4842	3.0984	7.81279e-06	0.000456368
ENSG00000143248	RGS5	2783.77	-10.6178	2.90183	2.82936e-06	0.000180145
ENSG00000266053	NDUFV2-AS1	87.5434	-10.6514	3.13162	7.39034e-06	0.000435688
ENSG00000102984	ZNF821	26.7371	-10.6944	2.97779	3.69401e-06	0.000226419
ENSG00000113083	LOX	69.4897	-10.7967	3.56515	2.47716e-05	0.00131434
ENSG00000286288	NA	67.9129	-11.1192	2.60589	2.28396e-07	1.75205e-05
ENSG00000167131	CCDC103	13.0704	-11.1507	3.33873	9.44713e-06	0.000541891
ENSG00000266456	NA	30.236	-11.1792	3.92927	4.18833e-05	0.00202792
ENSG00000099953	MMP11	71.3736	-11.2122	2.90046	1.33631e-06	8.90917e-05
ENSG00000118898	PPL	44.8641	-11.2446	2.71006	4.0078e-07	2.95002e-05
ENSG00000233885	NA	12.9256	-11.3548	4.14064	5.5072e-05	0.00255944
ENSG00000106991	ENG	208.954	-11.6241	2.94083	1.02097e-06	6.91544e-05
ENSG00000166866	MYO1A	12.1817	-11.6361	3.26034	4.51771e-06	0.000273945
ENSG00000180347	ITPRID1	21.6053	-11.7219	4.04419	3.70196e-05	0.00182716
ENSG00000132744	ACY3	12.5087	-11.8503	4.45839	6.87504e-05	0.00306108
ENSG00000274602	PI4KAP1	22.5973	-11.9313	3.22106	2.90564e-06	0.00018317
ENSG00000176473	WDR25	26.5826	-12.2129	3.19538	1.98253e-06	0.000129464
ENSG00000116729	WLS	46.2679	-12.303	2.98643	6.17494e-07	4.34429e-05
ENSG00000100304	TTLL12	17.775	-12.3405	3.28014	2.56094e-06	0.000164702
ENSG00000115896	PLCL1	112.446	-12.3452	3.27924	2.54023e-06	0.000164199
ENSG00000159713	TPPP3	73.3975	-12.5464	3.37211	3.12553e-06	0.000195101
ENSG00000169231	THBS3	86.3614	-12.6428	3.10183	8.21771e-07	5.62604e-05
ENSG00000168487	BMP1	34.9508	-12.9361	3.00945	3.60633e-07	2.66995e-05
ENSG00000128965	CHAC1	94.7364	-12.9801	3.38917	2.33074e-06	0.000151427
ENSG00000116774	OLFML3	53.3264	-13.0928	3.15933	7.19497e-07	4.97939e-05
ENSG00000116285	ERRFI1	99.4106	-13.1186	3.15944	7.02444e-07	4.88793e-05
ENSG00000105270	CLIP3	29.1049	-13.1276	3.36242	1.84099e-06	0.000121264
ENSG00000119401	TRIM32	29.0447	-13.1367	4.74087	5.4973e-05	0.00255944
ENSG00000226521	NA	21.3048	-13.2282	3.48663	2.81891e-06	0.000180145
ENSG00000248810	LINC02432	26.0371	-13.2387	3.30434	1.29115e-06	8.65345e-05
ENSG00000153879	CEBPG	27.8927	-13.2899	3.53494	3.22807e-06	0.000200518
ENSG00000231064	NA	29.0859	-13.3971	3.08573	3.54813e-07	2.64222e-05
ENSG00000137726	FXYD6	24.4024	-13.505	3.24422	7.61977e-07	5.24487e-05
ENSG00000105997	HOXA3	23.3192	-13.51	3.90365	8.94514e-06	0.000515418
ENSG00000231246	LINC02884	21.9501	-13.6117	3.40235	1.4664e-06	9.72558e-05
ENSG00000256540	NA	16.6088	-13.78	4.20303	1.5787e-05	0.000859109
ENSG00000144959	NCEH1	26.4698	-13.9723	3.14384	2.83389e-07	2.16088e-05
ENSG00000143079	CTTNBP2NL	47.246	-14.0245	3.36993	8.97257e-07	6.10999e-05
ENSG00000249910	TRIM51CP	12.5986	-14.0679	4.00808	8.43132e-06	0.00048802
ENSG00000002933	TMEM176A	110.977	-14.3583	2.63709	3.05426e-09	2.90245e-07
ENSG00000109610	SOD3	35.1597	-14.4729	2.91344	3.37585e-08	2.82816e-06
ENSG00000108828	VAT1	62.8613	-14.498	2.98906	5.85404e-08	4.77855e-06
ENSG00000167550	RHEBL1	35.8514	-14.5407	3.38203	6.12817e-07	4.33534e-05
ENSG00000164946	FREM1	23.7654	-14.8535	3.19538	1.61977e-07	1.2654e-05
ENSG00000106336	FBXO24	20.7307	-14.892	3.42293	5.55125e-07	3.98693e-05
ENSG00000121361	KCNJ8	57.1264	-14.9386	3.93779	4.06854e-06	0.000247889
ENSG00000142677	IL22RA1	36.6735	-15.2231	2.84283	6.91927e-09	6.03493e-07
ENSG00000158825	CDA	23.6845	-15.2653	2.95466	1.77423e-08	1.5062e-06
ENSG00000260918	NA	129.387	-15.3229	3.16966	8.40456e-08	6.67416e-06
ENSG00000170425	ADORA2B	45.1785	-15.3261	3.37539	2.93896e-07	2.22766e-05
ENSG00000279059	NA	65.4337	-15.6233	2.67731	6.30735e-10	6.58343e-08
ENSG00000065054	SLC9A3R2	28.8772	-15.6839	3.00527	1.58499e-08	1.35458e-06
ENSG00000144369	FAM171B	39.7358	-15.7432	3.35706	1.77743e-07	1.38011e-05
ENSG00000236366	LOC153910	98.2692	-15.856	4.85054	1.9643e-05	0.00105542
ENSG00000151790	TDO2	37.9911	-15.8622	2.58277	1.18497e-10	1.31213e-08
ENSG00000164825	DEFB1	10.9006	-15.8909	3.41038	2.09566e-07	1.61734e-05
ENSG00000165028	NIPSNAP3B	21.953	-16.0499	3.67674	6.99753e-07	4.88793e-05
ENSG00000258301	VASH1-AS1	20.2563	-16.1502	3.14776	2.76786e-08	2.33417e-06
ENSG00000198574	SH2D1B	32.4248	-16.3504	2.93858	3.38426e-09	3.16876e-07
ENSG00000131771	PPP1R1B	74.3424	-16.4142	2.99856	5.48067e-09	4.81316e-07
ENSG00000253331	NA	5.57013	-16.5032	3.7135	5.68895e-07	4.0471e-05
ENSG00000143369	ECM1	248.565	-16.7697	2.27343	4.23819e-14	7.29312e-12
ENSG00000123427	EEF1AKMT3	216.036	-16.8094	3.0206	3.75914e-09	3.46876e-07
ENSG00000224189	HAGLR	4.07551	-16.9555	3.76883	5.00665e-07	3.62242e-05
ENSG00000257093	DENND11	22.772	-17.1499	3.20475	1.19661e-08	1.02957e-06
ENSG00000226875	NA	9.12738	-17.684	3.90203	4.91707e-07	3.57794e-05
ENSG00000269495	NA	32.3823	-17.858	3.01756	6.5348e-10	6.76538e-08
ENSG00000230852	LINC02857	38.6513	-18.0625	3.08225	9.27326e-10	9.44686e-08
ENSG00000108557	RAI1	4.6557	-18.1646	3.14991	1.57675e-09	1.56862e-07
ENSG00000132840	BHMT2	8.75282	-18.1785	3.07645	7.12107e-10	7.31288e-08
ENSG00000227023	OR51A3P	38.3714	-18.293	3.58996	4.84191e-08	4.00369e-06
ENSG00000235217	TSPY26P	30.2929	-18.3939	3.31784	5.33863e-09	4.75399e-07
ENSG00000287399	NA	12.6153	-18.4173	3.93537	2.98299e-07	2.24766e-05
ENSG00000225947	NA	14.0818	-18.7471	3.27332	2.05497e-09	1.99756e-07
ENSG00000286037	NA	222.989	-18.7846	2.84132	1.00377e-11	1.21734e-09
ENSG00000167755	KLK6	78.6214	-18.8605	2.78323	3.35672e-12	4.36168e-10
ENSG00000187513	GJA4	175.542	-19.0248	2.88769	1.17113e-11	1.4069e-09
ENSG00000229891	LINC01315	13.9457	-19.1739	3.82573	7.65342e-08	6.12947e-06
ENSG00000232284	GNG12-AS1	9.83883	-19.1817	3.34816	2.08039e-09	2.00695e-07
ENSG00000252764	RNU6-1092P	17.3141	-19.2562	3.34045	1.714e-09	1.69194e-07
ENSG00000083838	ZNF446	54.5107	-19.3142	3.4658	4.86563e-09	4.36992e-07
ENSG00000197608	ZNF841	29.636	-19.6669	2.97461	1.00093e-11	1.21734e-09
ENSG00000131746	TNS4	29.1756	-19.9157	2.62019	8.64645e-15	1.59571e-12
ENSG00000162745	OLFML2B	85.292	-20.0648	2.78136	1.52891e-13	2.4036e-11
ENSG00000170561	IRX2	16.0984	-20.1072	3.11081	2.58485e-11	3.04773e-09
ENSG00000112619	PRPH2	37.2835	-20.1945	3.01559	5.5885e-12	6.97686e-10
ENSG00000121207	LRAT	28.8518	-20.2558	2.5316	3.63241e-16	8.41002e-14
ENSG00000235328	RPL31P62	11.9707	-20.3149	3.58791	3.04115e-09	2.90245e-07
ENSG00000237986	CELF2-AS2	9.98977	-20.3795	3.65571	4.87301e-09	4.36992e-07
ENSG00000166707	ZCCHC18	22.8108	-20.3934	2.59084	1.01631e-15	2.12158e-13
ENSG00000239855	IGKV1-6	18.9322	-20.5528	2.90378	3.93893e-13	5.69981e-11
ENSG00000101144	BMP7	7.15099	-20.6489	2.13462	1.17656e-22	9.36393e-20
ENSG00000284607	LOC105374988	25.156	-20.7588	2.87981	1.52045e-13	2.4036e-11
ENSG00000147027	TMEM47	54.6628	-20.8399	3.29075	5.73628e-11	6.5807e-09
ENSG00000204949	FAM83A-AS1	16.4314	-20.9435	3.45346	2.96668e-10	3.14814e-08
ENSG00000144134	RABL2A	57.7717	-21.3236	2.7344	1.6677e-15	3.37088e-13
ENSG00000117122	MFAP2	21.8951	-21.5121	3.47201	1.28759e-10	1.41346e-08
ENSG00000119411	BSPRY	11.7641	-21.5961	3.43805	7.51426e-11	8.54345e-09
ENSG00000101276	SLC52A3	21.7743	-21.6552	2.73578	6.3579e-16	1.34936e-13
ENSG00000226049	TLK2P1	19.346	-21.6742	2.70856	3.16412e-16	7.46146e-14
ENSG00000158477	CD1A	35.8786	-21.7139	3.02986	1.88994e-13	2.89957e-11
ENSG00000114554	PLXNA1	19.0336	-21.7168	3.22904	4.13029e-12	5.31264e-10
ENSG00000106025	TSPAN12	92.9397	-21.7535	2.82339	3.3187e-15	6.30751e-13
ENSG00000188582	PAQR9	295.255	-21.8813	2.88916	9.00604e-15	1.63833e-12
ENSG00000188343	CIBAR1	56.6244	-21.8947	2.56795	3.8897e-18	1.30346e-15
ENSG00000256037	MRPL40P1	18.2574	-21.9173	3.49449	7.76452e-11	8.74986e-09
ENSG00000105507	CABP5	23.6483	-21.9296	3.09118	3.11119e-13	4.60673e-11
ENSG00000216624	NA	10.0263	-21.9541	2.2188	1.15391e-23	1.46938e-20
ENSG00000174348	PODN	33.2179	-22.0419	2.87986	4.77565e-15	8.94311e-13
ENSG00000123496	IL13RA2	16.2496	-22.0772	3.05871	1.25581e-13	2.02424e-11
ENSG00000166863	TAC3	6.6781	-22.2052	3.46873	3.32672e-11	3.85113e-09
ENSG00000105894	PTN	22.0164	-22.2262	3.26775	2.33842e-12	3.06984e-10
ENSG00000211670	IGLV3-9	60.3337	-22.3048	3.15036	3.30872e-13	4.8429e-11
ENSG00000184564	SLITRK6	25.937	-22.5335	3.15035	1.91489e-13	2.90288e-11
ENSG00000287198	NA	6.7742	-22.6229	3.92005	1.45063e-09	1.45451e-07
ENSG00000162576	MXRA8	54.3646	-22.6588	3.22069	4.37074e-13	6.1841e-11
ENSG00000177096	PHETA2	36.0055	-22.6668	3.39158	4.98049e-12	6.34216e-10
ENSG00000135469	COQ10A	54.8326	-22.7619	2.93114	1.84056e-15	3.66213e-13
ENSG00000279591	NA	17.9838	-22.9241	3.21048	1.99872e-13	2.99431e-11
ENSG00000237424	FOXD2-AS1	81.8308	-23.0175	4.10801	3.56449e-09	3.31315e-07
ENSG00000111907	TPD52L1	57.5439	-23.0608	2.36242	3.77784e-23	3.70054e-20
ENSG00000125817	CENPB	13.0456	-23.2722	2.94208	5.49615e-16	1.20669e-13
ENSG00000185038	MROH2A	10.5438	-23.5934	3.35856	4.2008e-13	6.01045e-11
ENSG00000184828	ZBTB7C	99.9367	-23.7294	2.50032	4.81667e-22	3.22819e-19
ENSG00000092096	SLC22A17	23.5891	-23.8113	2.93636	1.02266e-16	2.71304e-14
ENSG00000147394	ZNF185	13.3026	-23.8255	3.01749	5.73111e-16	1.23695e-13
ENSG00000263146	NA	56.6608	-23.9472	2.99933	2.77398e-16	6.79305e-14
ENSG00000272100	NA	37.6784	-24.1637	2.68347	4.23785e-20	1.99869e-17
ENSG00000170293	CMTM8	7.3582	-24.2835	3.55307	1.45062e-12	1.98626e-10
ENSG00000078401	EDN1	184.593	-24.2911	3.98749	1.80989e-10	1.96984e-08
ENSG00000012174	MBTPS2	47.2944	-24.5696	2.41733	5.43324e-25	9.88383e-22
ENSG00000229086	NA	20.8978	-24.6122	3.29961	1.52376e-14	2.69494e-12
ENSG00000171100	MTM1	78.5811	-24.6595	2.80348	2.58037e-19	1.02683e-16
ENSG00000250608	LOC339874	29.1048	-25.0002	3.10455	1.37298e-16	3.4967e-14
ENSG00000187533	PRR27	19.3488	-25.0732	3.06549	4.81664e-17	1.39398e-14
ENSG00000173389	IQCF1	12.0777	-25.2171	3.29095	2.94927e-15	5.6903e-13
ENSG00000244541	LINC01213	11.5316	-25.3874	3.40131	1.31183e-14	2.35279e-12
ENSG00000129451	KLK10	33.902	-25.5369	2.69533	4.36751e-22	3.08977e-19
ENSG00000198797	BRINP2	8.08141	-25.9347	3.18904	6.22783e-17	1.76234e-14
ENSG00000239269	RPSAP4	30.3951	-25.9579	2.6972	9.72542e-23	8.25623e-20
ENSG00000134339	SAA2	50.6639	-26.0316	3.0083	7.42665e-19	2.7815e-16
ENSG00000211448	DIO2	193.79	-26.1738	2.47103	4.89857e-27	3.11892e-23
ENSG00000229261	LOC101928994	5.19272	-26.2524	3.25366	9.99765e-17	2.70873e-14
ENSG00000138617	PARP16	43.8818	-26.3678	2.89971	1.37115e-20	7.59142e-18
ENSG00000254422	NA	6.17929	-26.3694	3.55546	1.60926e-14	2.80717e-12
ENSG00000103710	RASL12	18.1722	-26.8918	3.34935	1.24673e-16	3.23996e-14
ENSG00000235609	NA	32.7829	-27.0587	3.05597	1.07061e-19	4.54439e-17
ENSG00000170423	KRT78	43.393	-27.258	3.30858	2.1004e-17	6.52354e-15
ENSG00000166025	AMOTL1	22.9382	-27.7894	2.94068	3.8991e-22	2.92066e-19
ENSG00000260388	LINC00562	15.746	-28.361	2.7919	3.24516e-25	9.88383e-22
ENSG00000246982	NA	24.5824	-28.5099	3.37219	2.76551e-18	9.51785e-16
ENSG00000264435	NA	11.8313	-28.9027	3.6923	4.42578e-16	9.88736e-14
ENSG00000167981	ZNF597	30.5783	-29.6318	2.93364	4.71498e-25	9.88383e-22
ENSG00000249835	VCAN-AS1	16.7948	-30.5229	3.05491	1.2162e-24	1.93589e-21
